# Supplementary material for: Coordinated metabolic transitions and gene expression by NAD+ during adipogenesis
Source: J Cell Biol. 2022 Oct 5;221(12):e202111137. doi: 10.1083/jcb.202111137 (PMC9538974; doi:10.1083/jcb.202111137)
Supplement: Table S1 — is a summary of mapping results. [file JCB_202111137_TableS1.xlsx]

## Sheet: Hoja1
Sample name	MSC_1	MSC_2	MSC_3	AD8_1	AD8_2	AD8_3	AD8_NAD_1	AD8_NAD_2	AD8_NAD_3	AD8_FK866_1	AD8_FK866_2	AD8_FK866_3	AD8_EX527_1	AD8_EX527_2	AD8_EX527_3	AD16_1	AD16_2	AD16_3	AD16_NAD_1	AD16_NAD_2	AD16_NAD_3	AD16_FK866_1	AD16_FK866_2	AD16_FK866_3	AD16_EX527_1	AD16_EX527_2	AD16_EX527_3
Total reads	41137198	39604138	54716156	50821214	54343044	49583060	48025060	53556748	48384338	67077310	52852436	56950846	55577530	55293498	64924814	62530334	52473618	47141614	58563220	44361456	56134612	52919472	40143030	41639420	42432914	43053184	43344792
Total mapped reads	38816068	37617694	51376376	47790880	50871114	46274444	45299704	51689304	46770980	61592344	48825660	55236886	53495314	53248360	59680418	60363906	50645642	45606770	56195870	42531864	53951462	50681726	38236940	39918510	40642174	41439464	41541380
Uniquely mapped reads	37447566	36447830	48381876	46098816	48648492	43257682	43595768	49791758	45280470	57389826	45764962	53747146	51561910	51348878	57108154	58339070	48888628	43870456	50125560	40758988	52014786	48345798	36639542	38231624	38718374	39737006	39736172
Multiple mapped reads	1368502	1169864	2994500	1692064	2222622	3016762	1703936	1897546	1490510	4202518	3060698	1489740	1933404	1899482	2572264	2024836	1757014	1736314	6070310	1772876	1936676	2335928	1597398	1686886	1923800	1702458	1805208
Total mapping rate	0.9436	0.9498	0.9389	0.9404	0.9361	0.9332	0.9433	0.9651	0.9666	0.9183	0.9238	0.9699	0.9625	0.9631	0.9192	0.9654	0.9652	0.9674	0.9596	0.9588	0.9611	0.9577	0.9525	0.9587	0.9578	0.9625	0.9583
Uniquely mapping rate	0.9103	0.9203	0.8842	0.9071	0.8952	0.8724	0.9078	0.9297	0.9358	0.8556	0.8659	0.9437	0.9277	0.9287	0.8796	0.933	0.9317	0.9306	0.8559	0.9188	0.9266	0.9136	0.9127	0.9182	0.9125	0.923	0.9167
Multiple mapping rate	0.0333	0.0295	0.0547	0.0333	0.0409	0.0608	0.0355	0.0354	0.0308	0.0627	0.0579	0.0262	0.0348	0.0344	0.0396	0.0324	0.0335	0.0368	0.1037	0.04	0.0345	0.0441	0.0398	0.0405	0.0453	0.0395	0.0416
