# Supplementary material for: Coordinated metabolic transitions and gene expression by NAD+ during adipogenesis
Source: J Cell Biol. 2022 Oct 5;221(12):e202111137. doi: 10.1083/jcb.202111137 (PMC9538974; doi:10.1083/jcb.202111137)
Supplement: Table S2 — lists DE genes from NAD+-treated cells genes and their functional analyses. [file JCB_202111137_TableS2.xlsx]

## Sheet: Lists of DE genes
DE genes specifically in NAD+ treated cells				DE genes specifically in NAD+ treated cells at days 8 and 16 of adipogenic induction
Molecular Signature NAD_ALL	Molecular Signature NAD upregulated	Molecular Signature NAD downregulated		Molecular Signature NAD_day 8	Molecular Signature NAD_day 16	Molecular Signature NAD_COMMON day8_day 16	Molecular Signature NAD_ COMMON day8_day16 downregulated	Molecular Signature NAD_ COMMON day8_day16 upregulated
LASP1	TFPI	A2M		FUCA2	LASP1	LASP1	LASP1	TFPI
CYP26B1	RHBDD2	ACAN		SEMA3F	CYP26B1	CYP26B1	PLXND1	RHBDD2
TFPI	TMEM132A	ACTA2		LASP1	CFLAR	TFPI	HSPB6	TMEM132A
PLXND1	TTC19	ACTB		CYP26B1	TFPI	PLXND1	COPZ2	TTC19
HSPB6	ALG1	ACTG1		TFPI	PLXND1	HSPB6	C19orf60	PLAUR
COPZ2	PQLC2	ADAMTS1		PLXND1	HSPB6	COPZ2	CACNA1G	EHD3
RHBDD2	HSPA5	ADAMTS7		HSPB6	ST7	RHBDD2	ALDH3B1	DDX11
TMEM132A	RRM2B	ADAMTSL4		PDK4	COPZ2	C19orf60	SCIN	CD74
CACNA1G	PTPRN	ADD1		SLC25A13	RHBDD2	TMEM132A	CYTH3	TOMM34
ALDH3B1	HHAT	ADGRA2		DHX33	ITGA3	CACNA1G	AASS	ALG1
SCIN	RELT	ADM		THSD7A	C19orf60	ALDH3B1	RPS20	CHPF2
RHBDF1	PSD	AFF2		COPZ2	TMEM132A	SCIN	CLDN11	AGA
CYTH3	SUGP2	AHNAK		RHBDD2	TAC1	RHBDF1	MAMLD1	PQLC2
TTC19	TMEM206	AK5		C19orf60	CACNA1G	CYTH3	CAPN1	HSPA5
CAPN1	ZBTB11	AKAP12		CRLF1	TNFRSF12A	AASS	IGF1	RRM2B
HGF	HYAL2	ALCAM		TMEM132A	KDM7A	RPS20	HGF	HERPUD1
ADGRA2	BCL3	ALDH1A3		CX3CL1	ETV1	TTC19	ADGRA2	MSMO1
VIM	ATP1B3	ALDH3B1		SPATA20	ALDH3B1	PLAUR	FHL1	PTPRN
ALG1	HLTF	ALDH7A1		CACNA1G	CCL26	EHD3	EHD2	HHAT
VCL	DNAJA1	ALKBH7		DLX6	SCIN	CLDN11	VIM	RELT
FBXO42	ERO1B	ALPK2		ALDH3B1	RHBDF1	DDX11	VCL	CYFIP2
VCAN	SLC22A17	AMOT		SCIN	LUC7L	MAMLD1	FBXO42	CDK17
PQLC2	SRPK1	AMOTL2		ADIPOR2	BAIAP3	CAPN1	VCAN	SLC2A3
TNC	PIM2	ANGPTL1		RHBDF1	FMO3	IGF1	TNC	PSD
EPHA3	SLC39A14	ANK2		CYTH3	SYN1	CD74	EPHA3	SUGP2
HSPA5	CCNE1	ANXA6		CELSR3	CYTH3	HGF	GPM6B	SBNO2
GPM6B	HAS1	ARHGAP23		AASS	AASS	ADGRA2	MAP4	TMEM206
MAP4	PLPPR2	ARHGAP28		MGST1	RPS20	FHL1	LMO3	SLC9A7
RRM2B	ISYNA1	ARHGEF10L		NFIX	REV3L	EHD2	ELN	ZBTB11
LMO3	ATP13A1	ARL6IP5		SEC62	POMT2	TOMM34	USE1	TRO
ELN	TFPI2	ARPIN		RPS20	SEMA3G	VIM	TBC1D22A	HYAL2
USE1	TSPAN13	ASAP3		IFFO1	IDS	ALG1	SYNE2	BCL3
PTPRN	UNC5B	ASPN		TTC19	AKAP8L	CHPF2	USP13	ATP1B3
HHAT	CPD	ATP10A		PIK3C2A	TTC19	VCL	ATP2B4	TRIB2
TBC1D22A	SYNGR2	BAALC		PLAUR	PLAUR	FBXO42	COL11A1	HLTF
SYNE2	DHX15	BPGM		TMEM159	MAP4K3	AGA	ACAA1	PVR
RELT	SC5D	C10orf11		MBTPS2	CALCOCO1	VCAN	HDAC7	CELSR1
SLC2A3	CHORDC1	C10orf54		UBR7	EHD3	PQLC2	RPL18	SYNJ2
PSD	CSRNP2	C1orf198		EHD3	MAN2B2	TNC	EYA2	FDFT1
COL11A1	SH2B3	C1orf54		CLDN11	SLC7A14	EPHA3	CNN2	HSP90AA1
HDAC7	VEGFA	C1S		DDX11	CLDN11	HSPA5	SNCAIP	ZCCHC6
SUGP2	BTN2A1	C6orf132		MAMLD1	DDX11	GPM6B	MYLK	DNAJA1
CNN2	CPEB4	CACNA1C		CAPN1	HEBP1	MAP4	FGFR2	ERO1B
SBNO2	WNT5A	CALD1		MTMR11	MAMLD1	RRM2B	KLF6	SEL1L3
MYLK	ABCC5	CAMK1D		DPEP1	CAPN1	LMO3	PLPP1	TF
TMEM206	LMAN2L	CAMLG		IGF1	MATR3	ELN	NAV3	SLC22A17
ZBTB11	FNDC4	CAPN1		ATP1A2	IGF1	HERPUD1	TGFBR3	SRPK1
FGFR2	MOGS	CAV1		PHLDB1	WWTR1	MSMO1	FSTL3	SLC35E4
KLF6	KYNU	CCDC80		CD74	SNAI2	USE1	NDST1	PICK1
NAV3	ORC4	CD248		HGF	CD74	PTPRN	PTPN21	XBP1
HYAL2	RGS2	CDC42EP1		NCDN	HGF	HHAT	RPL31	HIF1A
BCL3	CD46	CDC42EP5		ADGRA2	ADGRA2	TBC1D22A	LMCD1	PIM2
TGFBR3	ATP6V0B	CDK6		FHL1	SAMD4A	SYNE2	CYBRD1	BEX4
ATP1B3	TNFRSF10B	CDKN1C		RB1CC1	NRXN3	RELT	LIMS2	PARP4
FSTL3	SRGN	CFHR1		AKAP11	FHL1	CYFIP2	MRVI1	SLC7A5
NDST1	TNFAIP6	CFL2		PLEKHO1	NLRP2	GYG2	CLCN4	LACTB
PTPN21	ABCC10	CLIP3		GCLM	SLC45A4	USP13	IGF2BP2	CEMIP
LMCD1	MBOAT7	CMTM3		EHD2	GRAMD1B	ATP2B4	MGLL	ZDHHC2
TRIB2	POLR1B	CMTM4		NR1H3	EHD2	CDK17	ARHGEF10L	LAPTM4B
HLTF	DNAJB9	CNN1		TOMM34	TYMP	SLC2A3	SLC25A3	SQLE
LIMS2	CHAC1	CNN2		SEC63	TOMM34	PSD	ACTB	SLC39A14
MRVI1	LBP	CNRIP1		VIM	VIM	COL11A1	UNG	TNFRSF10A
IGF2BP2	STARD8	CNTNAP1		INSRR	RNASET2	ACAA1	FMO4	TUSC3
MGLL	BTBD3	CNTNAP2		ALG1	KCNG1	HDAC7	MCAM	CCNE1
ARHGEF10L	SARAF	COL11A1		CHPF2	TNFRSF1B	RPL18	DYNC1I2	APLP1
CELSR1	PHC2	COL12A1		GAB2	IBSP	SUGP2	JADE1	HAS1
ACTB	DHX34	COL16A1		ATP6V0A1	TFB1M	EYA2	ITGA8	PLPPR2
DYNC1I2	TBC1D4	COL1A2		SLC4A7	ALG1	CNN2	MCCC1	ISYNA1
JADE1	GGH	COL21A1		TMSB10	CHPF2	SNCAIP	TNRC6C	ATP13A1
ITGA8	CLCA2	COL3A1		VCL	APBA2	SBNO2	TNS1	TFPI2
SYNJ2	ETNK1	COL5A2		ADSS	RNF19A	MYLK	OPHN1	STX1A
TNS1	DUSP6	COL6A3		FBXO42	VCL	TMEM206	MOXD1	TSPAN13
MOXD1	FAM222A	COL7A1		AGA	DAPK2	SLC9A7	SMARCA2	UNC5B
SMARCA2	ANKRD52	COL8A1		VCAN	FBXO42	ZBTB11	SMARCD3	CPD
KCNK2	ARRDC4	COPZ2		C6	AGA	FGFR2	KCNK2	SYNGR2
COL16A1	G6PC3	CORO1C		PQLC2	VCAN	KLF6	RPS5	DHX15
CD82	CBX4	CORO2B		TNC	PNKP	PLPP1	COL16A1	SC5D
MECOM	P3H4	CPED1		AIFM2	PQLC2	TRO	MECOM	CHORDC1
DNAJA1	IGFBP4	CPNE7		EPHA3	TNC	NAV3	EPDR1	PPFIBP1
EPDR1	ZNF697	CPQ		HSPA5	FAM65C	HYAL2	ADAMTS2	CSRNP2
ERO1B	SRPRB	CRABP2		DSG2	EPHA3	BCL3	LPCAT2	ELK3
LPCAT2	MANF	CRIM1		GPM6B	HSPA5	TGFBR3	ADD1	SH2B3
ADD1	CHST7	CRIP2		MAP4	GPM6B	ATP1B3	ASAP3	PPARD
ASAP3	SLC25A37	CRYAB		RRM2B	PREX2	FSTL3	ARHGAP28	VEGFA
ARHGAP28	C9orf72	CSPG4		ZNF800	CTPS2	NDST1	RPL6	BTN2A1
IGBP1	ITPRIP	CSRP1		LMO3	ARHGAP6	PTPN21	RPLP0	TARS
PCBP4	HYOU1	CTDSP1		ELN	MAP4	RPL31	PEBP1	HMGXB3
PABPC4	OLAH	CUEDC1		LIMA1	RRM2B	LMCD1	IGBP1	CPEB4
PLEKHG2	PLEKHH2	CYTH3		HERPUD1	SNX29	TRIB2	PCBP4	WNT5A
NRCAM	GPR180	DAB2IP		HOMER3	LMO3	HLTF	PABPC4	ABCC5
TF	CEBPG	DALRD3		SIKE1	CELF2	CYBRD1	PLEKHG2	LMAN2L
ZFHX4	PITPNC1	DBP		MSMO1	KITLG	LIMS2	NRCAM	FNDC4
CCDC80	ZFYVE27	DCLK1		TTC17	ELN	MRVI1	LAMB1	MOGS
SLC22A17	HSPA13	DCTN2		USE1	LETMD1	PVR	ZFHX4	MLPH
MYL6	SLC16A1	DDAH2		PTPRN	SLC4A8	CLCN4	CCDC80	KYNU
FKBP5	PDIA4	DHRS3		HHAT	HERPUD1	IGF2BP2	MYL6	ORC4
SRPK1	CNNM4	DLG2		FOXC1	MSMO1	MGLL	FKBP5	QSOX1
PCSK5	FLVCR1	DMD		TBC1D22A	ALX4	ARHGEF10L	PCSK5	AMPD2
KCNK6	RNF149	DOCK10		SYNE2	USE1	CELSR1	KCNK6	RGS2
PALM	GPR155	DOK1		RELT	PTPRN	SLC25A3	PALM	SIPA1L2
LGALS1	ABHD6	DPYSL3		NOP58	HHAT	ACTB	PRODH	CD46
TTC28	ITGA2	DSTN		CYFIP2	TBC1D22A	UNG	LGALS1	ATP6V0B
MCM5	DCBLD1	DYNC1I2		RC3H2	SYNE2	FMO4	EIF3L	ELOVL4
RPL3	QSOX2	ECM2		GYG2	RELT	MCAM	TTC28	MLH3
RBFOX2	IKBIP	EDF1		PRDM1	CYFIP2	DYNC1I2	SUN2	TNFRSF10B
EIF3D	TMEM41B	EEF2K		USP13	MCOLN3	JADE1	MCM5	SRGN
PMM1	SEC11C	EFEMP1		CDK14	CCDC85A	ITGA8	RPL3	TNFAIP6
NFATC4	HSP90B1	EFNA5		ATP2B4	GYG2	MCCC1	RBFOX2	ABCC10
IFT52	TMEM170A	EHBP1		UNKL	USP13	SYNJ2	TXN2	CDKN1A
RIMS4	MBD6	EIF2D		ALDH18A1	ATP2B4	TNRC6C	EIF3D	MBOAT7
ISM1	NKX3-1	EIF3D		CDK17	CDK17	TNS1	PMM1	POLR1B
MYL9	ANGPTL4	EIF3F		SLC2A3	DNAJC25	FDFT1	C14orf93	ASPHD2
SAMHD1	DDIT4	EIF3G		PSD	SLC2A3	OPHN1	NFATC4	LIF
SNTA1	STIP1	ELN		COL11A1	PSD	MOXD1	IFT52	STRIP2
MAP1LC3A	SLC50A1	ENAH		ACAA1	PTPRU	SMARCA2	RIMS4	DNAJB9
PIM2	GPRIN1	EPDR1		HDAC7	COL11A1	HSP90AA1	PRPF6	CHAC1
RBM3	CSGALNACT2	EPHA3		NCKAP1	ACAA1	SMARCD3	ISM1	KLF16
PHKB	NIPA1	ESD		DGAT2	HDAC7	KCNK2	ANGPT4	LBP
SLC7A5	B3GNT2	EVL		RPL18	CS	ZCCHC6	MYL9	STARD8
EEF2K	SERPINB9	EXOC4		GPC1	VMP1	RPS5	SAMHD1	GDF15
CORO2B	FPR1	FAM101A		WISP2	EIF4B	COL16A1	SNTA1	EDA2R
CEMIP	ZNF274	FAM110A		SUGP2	RPL18	CD82	MAP1LC3A	PPT1
ZDHHC2	TVP23B	FAM131B		EYA2	TM7SF3	MECOM	CHRDL1	BTBD3
CPQ	C2CD2L	FAM149A		CNN2	NGFR	DNAJA1	RBM3	SARAF
SFRP1	ZFAND4	FAM198B		SNCAIP	SUGP2	EPDR1	PHKB	NGF
IL7	DHCR7	FAM46B		SBNO2	EYA2	ERO1B	EEF2K	PHC2
NCALD	GLRX	FAT4		CALCRL	CNN2	ADAMTS2	CPPED1	DHX34
SLC39A14	PPM1E	FAU		OAT	ABCA7	LPCAT2	CORO2B	FADS2
CCNE1	PCSK1	FBL		MYLK	SNCAIP	ADD1	CPQ	PSAT1
FBL	TMEM70	FBLN2		TMEM206	SBNO2	ASAP3	SFRP1	TBC1D4
CLIP3	CDK5R1	FBLN5		ME1	IPO5	ARHGAP28	IL7	SKIL
HNRNPUL1	ZBTB38	FBLN7		SLC9A7	MYLK	RPL6	NCALD	HMGA1
HAS1	MAGEF1	FBN1		ZBTB11	TMEM206	RPLP0	RPS16	IER3
DBP	ERN1	FBN2		FGFR2	SEC61A2	PEBP1	FBL	GGH
PLPPR2	CHST15	FEZ2		IDI1	SLC9A7	IGBP1	CLIP3	CLCA2
ISYNA1	FAM43B	FGF7		SP100	PPP2R5A	PCBP4	HNRNPUL1	ETNK1
ATP13A1	TMEM255B	FGFR2		KLF6	ZBTB11	PABPC4	RPS19	DUSP6
CDK6	ATP6V0A2	FLNA		PLPP1	FGFR2	PLEKHG2	GLTSCR2	FAM222A
TFPI2	SLC52A2	FLNB		TRO	PFKP	NRCAM	MEIS3	ANKRD52
CAV1	THNSL1	FRMD4A		RHOA	KLF6	LAMB1	DBP	WARS
MET	MAGEH1	FSTL3		NAV3	PLPP1	SEL1L3	BCAT2	ARRDC4
CPED1	SECISBP2	GAPDH		HYAL2	TRAM1	TF	RPL18A	MCTP2
HSPB1	RALGAPA2	GBP1		ACSL4	TRO	ZFHX4	COMP	G6PC3
NUDT1	LDOC1L	GBP2		TTC7A	NAV3	CCDC80	CDK6	NPC1
SFRP4	SLC22A5	GFRA1		PSME4	HYAL2	SLC22A17	CAV2	SLC16A3
TSPAN13	TOP1	GLYATL2		ERLEC1	PRR11	MYL6	CAV1	CBX4
PRUNE2	ZDBF2	GNB4		BCL3	NUCKS1	FKBP5	MET	PMAIP1
ASPN	TAP2	GPR161		TGFBR3	BCL3	SRPK1	CPED1	P3H4
ECM2	MICA	GRIA1		ATP1B3	ABCC9	PCSK5	EPHB6	IGFBP4
SUSD1	TRIM13	GSN		MAPK6	CLEC2D	KCNK6	HSPB1	AZIN2
EDF1	C17orf51	HACD1		RAB27A	TGFBR3	PALM	NUDT1	ZNF697
UNC5B	ALG3	HACD4		PHRF1	ATP1B3	PRODH	SFRP4	TUFT1
C10orf54	UBXN2B	HAS2		SLC44A1	FSTL3	SLC35E4	PRKAG2	SYT14
ACTA2	ZBED9	HDAC5		FSTL3	MNT	LGALS1	PRUNE2	SLC20A1
TSPAN14	ZNF550	HDAC7		NDST1	ZXDC	EIF3L	C5	SRPRB
CPD	PECAM1	HECW2		PTPN21	NDST1	PICK1	ASPN	MANF
SMARCD2	TXNIP	HGF		RPL31	ASNS	TTC28	ECM2	ATP10D
SYNGR2		HMCN1		ARHGAP10	PABPC1	XBP1	SUSD1	OSMR
CNTNAP1		HNRNPUL1		LMCD1	PTPN21	SUN2	EDF1	CHST7
HDAC5		HR		SEL1L	RPL31	MCM5	C10orf54	SLC25A37
MAP2K6		HSPB1		TRIB2	LMCD1	RPL3	ACTA2	CDKN2B
RPL34		HSPB6		HLTF	TRIB2	RBFOX2	SH3PXD2A	C9orf72
DHX15		HSPB7		CYBRD1	HLTF	TXN2	TSPAN14	POLR3A
SH3D19		HSPG2		SLC6A15	CYBRD1	EIF3D	RPL19	ITPRIP
FAM149A		IDH2		RDH11	LIMS2	PMM1	ASPA	HYOU1
CRYAB		IFI27L1		ACTN1	SPEG	HIF1A	SMARCD2	CTAGE5
SC5D		IFT52		LIMS2	RHOBTB1	C14orf93	CNTNAP1	OLAH
CHORDC1		IGBP1		TFRC	MRVI1	NFATC4	HDAC5	PLEKHH2
CORO1C		IGF2BP2		SREBF1	TMEM38A	IFT52	MAP2K6	GPR180
KCTD10		IGFBP3		P4HA2	PVR	RIMS4	RPL34	CLGN
CSRNP2		IL11RA		TRNT1	CLCN4	PRPF6	SH3D19	CEBPG
SH2B3		IL17D		EVC	NLE1	ISM1	FAM149A	PITPNC1
GAPDH		IL7		MRVI1	GSDMB	ANGPT4	CRYAB	CNTNAP3B
COL12A1		ISLR		PVR	FERMT2	MYL9	UNC93B1	PI4K2A
RWDD1		ISM1		XRCC1	IGF2BP2	SAMHD1	CORO1C	ZFYVE27
MDGA1		ITGA8		CLCN4	FRY	SNTA1	KCTD10	HSPA13
VEGFA		ITGA9		PTGS2	GLI2	MAP1LC3A	MGP	SLC16A1
BTN2A1		JAM2		IGF2BP2	MGLL	CHRDL1	ARHGDIB	HEATR3
GHR		JDP2		ST6GAL1	ARHGEF10L	PIM2	GAPDH	PDIA4
LOX		JPH2		NOTCH3	CELSR1	RBM3	COL12A1	CNNM4
DPYSL3		JUN		MGLL	SLC25A3	BEX4	RWDD1	TAGLN2
CPEB4		KANK2		ZNF532	ACTB	PARP4	SASH1	SV2A
AMOTL2		KCND3		LMAN1	WDR62	PHKB	MDGA1	LY6E
WNT5A		KCNK2		ARHGEF10L	SEC31B	SLC7A5	ICK	MGAT4B
COL7A1		KCNK6		SEMA3C	UNG	EEF2K	RPS12	FLVCR1
RPL24		KCNMA1		CELSR1	FMO4	CPPED1	SOBP	RNF149
GNB4		KCTD10		SLC25A3	MCAM	LACTB	FAM46A	GPR155
ABCC5		KIAA1614		FSCN1	MBNL3	CORO2B	GHR	ABHD6
ZBTB47		KLF6		ACTB	UBE2T	CEMIP	LOX	FYCO1
LMAN2L		LASP1		MOCOS	IL4R	ZDHHC2	DPYSL3	ARHGEF3
FNDC4		LBH		RBMS2	PAK3	CPQ	AMOTL2	ITGA2
MOGS		LDB2		UNG	DYNC1I2	SFRP1	CEP70	DCBLD1
LOXL3		LGALS1		FMO4	JADE1	LAPTM4B	TFDP2	CTSB
DOK1		LIMS2		SLC46A1	SLC25A43	IL7	COL7A1	QSOX2
EFEMP1		LMCD1		PLXNA2	ITGA8	NCALD	RPL24	IKBIP
EHBP1		LMNA		ANKRD13A	MCCC1	SQLE	GNB4	TMEM41B
KYNU		LMOD1		PAG1	TIGAR	SLC39A14	ZBTB47	SEC11C
ORC4		LOX		MCAM	SYNJ2	TNFRSF10A	EEF1B2	HSP90B1
PARD3B		LOXL1		GPC4	TNRC6C	TUSC3	FAHD2A	TMEM170A
PRRX1		LOXL2		DNAJC10	OSBPL6	CCNE1	PDE1A	STX3
ANGPTL1		LOXL3		EXOSC5	SLC1A3	RPS16	RPS15	MBD6
QSOX1		LPCAT2		DYNC1I2	TNS1	FBL	LOXL3	NKX3-1
RGS2		LRFN4		CAPZB	FDFT1	CLIP3	DOK1	ZNF641
WARS2		LRFN5		JADE1	OPHN1	APLP1	EFEMP1	ANGPTL4
NID1		LRIG3		FGFR1	MOXD1	HNRNPUL1	EHBP1	SCARA3
GBP1		LRRC2		FBLN1	SLC4A4	RPS19	PARD3B	DDIT4
GPR89A		LRRN3		ITGA8	SMARCA2	GLTSCR2	PRRX1	STIP1
CD46		LRRN4CL		MCCC1	HSP90AA1	MEIS3	ANGPTL1	SLC16A4
ATP6V0B		LSAMP		N4BP2	STK17B	HAS1	RPL22	SLC50A1
C1orf54		LTBP2		SYNJ2	PCDHGA2	DBP	C1orf21	GPRIN1
C1orf198		MACROD1		TNRC6C	SMARCD3	PLPPR2	LEPR	CSGALNACT2
PHF19		MACROD2		RUNX1T1	KCNK2	BCAT2	WARS2	NIPA1
LTBP2		MAGI2		TNS1	TRPM3	RPL18A	NID1	B3GNT2
CNRIP1		MAP1LC3A		LIPE	ZCCHC6	ISYNA1	ST6GALNAC5	SERPINB9
TNFRSF10B		MAP2K2		FDFT1	RRAGB	COMP	GBP1	EMB
SORBS3		MAP4		OPHN1	RPS5	ATP13A1	GPR89A	FPR1
PTK2B		MARCKS		LRRC16A	STARD7	CDK6	RPS25	JUNB
PDLIM2		MASP1		MOXD1	COL16A1	TFPI2	C1orf54	ZNF274
CAT		MCM5		SMARCA2	EFR3B	CAV2	PPL	TVP23B
HS3ST2		MDGA1		PUM3	HADHA	CAV1	C1orf198	CEBPB
RECK		MECOM		HSP90AA1	CD82	MET	PHF19	C2CD2L
CALD1		MET		AP4E1	MECOM	CPED1	LTBP2	ZFAND4
SRGN		METRNL		OSTM1	DNAJA1	STX1A	ALDH6A1	DHCR7
ACADS		MFAP5		CDC14B	B4GALT1	EPHB6	CNRIP1	GLRX
SSPN		MGLL		SMARCD3	EPDR1	HSPB1	CUTC	TNFRSF10D
PFDN5		MMS19		KCNK2	SEPHS1	NUDT1	SORBS3	SLCO4C1
TNFAIP6		MN1		PALB2	ERO1B	SFRP4	PTK2B	PPM1E
SNX21		MOXD1		ZCCHC6	LAT2	TSPAN13	PDLIM2	CHST1
ABCC10		MRGPRF		TDRD3	FTL	PRKAG2	PDZRN3	ARL10
COL21A1		MRVI1		CYLD	ADAMTS2	PRUNE2	CAT	PCSK1
AHNAK		MSRB3		RPS5	LPCAT2	C5	HS3ST2	TMEM70
RAP2A		MTURN		NOA1	ADD1	ASPN	RECK	SPHK1
MBOAT7		MUC1		SSH1	PIR	ECM2	CALD1	CDK5R1
SLC2A4RG		MXRA8		FAM234B	ASAP3	SUSD1	ACADS	ZBTB38
POLR1B		MYADM		COL16A1	EPB41L1	EDF1	SSPN	MAGEF1
ALKBH7		MYL5		APOB	DOCK9	UNC5B	PFDN5	TGIF1
DSTN		MYL6		RAB10	ARHGAP28	C10orf54	ACVR1C	ERN1
FAM110A		MYL9		CD82	PPP1R13B	ACTA2	SNX21	ZBTB18
AMOT		MYLK		MECOM	SMOX	SH3PXD2A	COL21A1	CIITA
RRAS		MYO10		SCAMP1	RPL6	TSPAN14	AHNAK	AEN
STAT5A		MYO1C		SEH1L	OAS1	RPL19	RAP2A	CHST15
MAP2K2		MYO1D		CPNE3	RPLP0	ASPA	SLC2A4RG	FAM43B
MASP1		MYOF		RRN3	PEBP1	CPD	ALKBH7	ARSI
CDC42EP1		NAALADL2		DNAJA1	IGBP1	SMARCD2	RPL23	TMEM255B
SPECC1		NAV3		EPDR1	LTBP4	SYNGR2	FLRT3	OSBP2
DNAJB9		NCALD		ERO1B	BLVRB	CNTNAP1	DSTN	ATP6V0A2
PSMG2		NDNF		TXLNG	PCBP4	HDAC5	FAM110A	SLC52A2
CHAC1		NDST1		TRIP6	PABPC4	MAP2K6	AMOT	THNSL1
ISLR		NES		ADAMTS2	MCOLN1	RPL34	THRA	POFUT2
LOXL1		NEXN		PSMC5	PLEKHG2	DHX15	RRAS	BCAM
PALLD		NFASC		LPCAT2	NRCAM	SH3D19	STAT5A	MAGEH1
PLD2		NFATC4		ADD1	LAMB1	FAM149A	SIX1	TET3
SLC44A2		NTM		GNAS	SLC26A4	CRYAB	MAP2K2	SECISBP2
CDKN1C		NTNG1		AAMDC	AC013461.1	SC5D	OMD	RALGAPA2
KLF16		NTNG2		ASAP3	SEL1L3	UNC93B1	MASP1	LDOC1L
LBP		NUDT1		ARHGAP28	TF	CHORDC1	TSPAN8	SLC39A10
STARD8		NXPH3		RPL6	CDV3	PPFIBP1	TNFRSF19	ENTPD4
CNN1		NYNRIN		RPLP0	ZFHX4	CORO1C	CDC42EP1	SLC22A5
EIF3G		PABPC4		PEBP1	CCDC80	KCTD10	SPECC1	PNP
AKAP12		PALLD		IGBP1	SLC22A17	CSRNP2	CDHR3	FICD
SH3BP5		PALM		GPATCH2L	TYRO3	ELK3	PSMG2	TOP1
RFTN1		PARD3B		PCBP4	MYL6	SH2B3	KNSTRN	TGM2
EXOC4		PARVA		RAB11FIP3	CDC6	MGP	ISLR	ASAH2B
RPA1		PBX1		PABPC4	EPB41L4B	ARHGDIB	LOXL1	ZDBF2
BTBD3		PCBP4		AARS	TBC1D2	GAPDH	PALLD	HLA-DOA
NES		PDE1C		PLEKHG2	DFNB31	COL12A1	PLD2	TAP2
DCLK1		PDE3A		PUS7	CREM	RWDD1	SLC44A2	HLA-DRA
TCEAL4		PDE5A		NRCAM	TREM2	SASH1	CDKN1C	MICA
MACROD1		PDLIM2		LAMB1	FKBP5	PPARD	CNN1	HLA-C
SARAF		PDLIM7		ITGA6	SRPK1	MDGA1	ASS1	TRIM13
LOXL2		PEAR1		SEL1L3	CDC7	ICK	EIF3G	C17orf51
MRO		PFDN5		TF	PCSK5	RPS12	AKAP12	ALG3
CHL1		PGAP3		ZFHX4	ABLIM1	SOBP	SH3BP5	UBXN2B
LRP4		PGM5		RGS17	NRP1	VEGFA	RFTN1	HLA-DPA1
PHC2		PHF19		CCDC80	TSPAN15	BTN2A1	RPL27	ZBED9
SLC43A3		PHKB		HAUS4	KCNK6	FAM46A	EXOC4	ZNF550
DHX34		PHLDB2		SLC22A17	CBARP	GHR	MATN3	ITGB3
CD36		PLAC9		MYL6	PALM	LOX	RPA1	PECAM1
GLUL		PLCD1		SUCO	SUSD2	TARS	NES	TXNIP
KIAA1614		PLCD3		ARCN1	PRODH	DPYSL3	ZBED3	SGK223
DOCK10		PLD2		TMEM38B	SLC35E4	HMGXB3	DCLK1
FLNB		PLEKHF1		BTAF1	LRP5L	CPEB4	TPT1
TBC1D4		PLEKHG2		SORBS1	SLC25A1	AMOTL2	TCEAL4
ADAMTS7		PMM1		FKBP5	LGALS1	CEP70	MACROD1
DAB2IP		PNMAL2		SRPK1	EIF3L	TFDP2	BTG1
RPL35		PODN		BRPF3	CCDC134	WNT5A	LOXL2
IL11RA		POU6F1		PCSK5	PICK1	COL7A1	MRO
TMEM8B		PPM1M		SCD	TTC28	RPL24	CHL1
RAB30		PPP1R14A		MYO9B	CYP2D6	GNB4	SORT1
GGH		PPP1R3G		KCNK6	XBP1	ABCC5	LRP4
THBS1		PRKCDBP		MTAP	SUN2	ZBTB47	SLC43A3
CLCA2		PRKD1		CEP170B	MCM5	EEF1B2	PDGFRA
MYOF		PRKG1		PALM	RPL3	LMAN2L	GLUL
HECW2		PROS1		ARVCF	RBFOX2	FAHD2A	KIAA1614
PDE5A		PRRX1		ZDHHC8	APOL4	FNDC4	DOCK10
FBN2		PRUNE2		P2RX6	PNPLA3	PDE1A	FLNB
ETNK1		PSMG2		TBC1D10A	TXN2	RPS15	ADAMTS7
LRIG3		PTPN21		PRODH	EIF3D	MOGS	KIAA0368
DUSP6		PTRF		SLC35E4	RANGAP1	LOXL3	DAB2IP
FAM222A		QARS		CARD10	TRMU	DOK1	RPL35
ANKRD52		RAB30		LGALS1	PMM1	EFEMP1	IL11RA
ESD		RASSF9		TRIOBP	CDKN3	EHBP1	TMEM8B
JDP2		RBFOX2		EIF3L	GSTZ1	MLPH	RPS6
FBLN5		RBM3		PICK1	DAAM1	KYNU	RNF144B
FGF7		RCAN2		TTC28	HIF1A	ORC4	RAB30
TPM1		RECK		XBP1	GSKIP	PARD3B	THBS1
ARRDC4		RFTN1		SUN2	C14orf93	PRRX1	RPLP1
TGFB1I1		ROR1		HMOX1	CCNB1IP1	ANGPTL1	SMAD6
CMTM3		RPA1		MCM5	APEX1	RPL22	MYOF
SCRN2		RPL10		RPL3	GMPR2	QSOX1	RPS24
SSH2		RPL11		RBFOX2	NFATC4	AMPD2	HECW2
G6PC3		RPL24		MYH9	GSS	C1orf21	PDE5A
NPC1		RPL27A		SAMM50	PROCR	LEPR	FBN2
CBX4		RPL3		TXN2	NINL	RGS2	SLC38A4
P3H4		RPL34		EIF3D	IFT52	WARS2	LRIG3
IGFBP4		RPL35		PMM1	RIMS4	NID1	ESD
RPL11		RPL35A		ZBED4	PABPC1L	SIPA1L2	RTN1
HSPG2		RPL37A		PYGL	PRPF6	ST6GALNAC5	JDP2
ZNF697		RPL41		VTI1B	ISM1	GBP1	FBLN5
GPR161		RPL8		GALNT16	ANGPT4	GPR89A	FGF7
CRABP2		RPL9		HIF1A	HM13	CD46	TPM1
HMCN1		RPS14		ZFYVE21	SNPH	ATP6V0B	TGFB1I1
ADAMTSL4		RPS18		C14orf93	MYL9	RPS25	CMTM3
EIF2D		RPS27A		SRP54	SAMHD1	C1orf54	RPS2
SMYD2		RPS7		DCAF11	JAG1	ELOVL4	SCRN2
RPS27A		RRAS		SEC23A	SNTA1	PPL	SSH2
SLC20A1		RWDD1		NFATC4	MAP1LC3A	C1orf198	RPS11
FBLN7		S100A10		IFT52	MYOM1	PHF19	RPL13A
CTDSP1		SAMD9L		RIMS4	ST8SIA5	LTBP2	RPL11
ITGA9		SCIN		PRPF6	STS	MLH3	HSPG2
ARL6IP5		SCN3A		PRELID3B	MID1	ALDH6A1	RPS8
COL8A1		SCRN2		CDC25B	CHRDL1	CNRIP1	GPR161
PHLDB2		SCUBE1		ISM1	SMARCA1	CUTC	DPT
SRPRB		SCUBE3		TRIB3	PIM2	TNFRSF10B	CRABP2
ALDH1L1		SEMA3E		ANGPT4	SLC35A2	SORBS3	HMCN1
MANF		SETBP1		SEC23B	SMS	PTK2B	ADAMTSL4
SCD5		SFRP4		PLCB4	CD99L2	PDLIM2	EIF2D
ANK2		SGCD		MYL9	EEA1	PDZRN3	SMYD2
MYO10		SH3BP5		SAMHD1	TIMP1	CAT	SLC27A3
PIK3R1		SH3RF2		SNTA1	RBM3	HS3ST2	RPS27A
TNIP1		SLC1A7		PXMP4	BEX4	RECK	FBLN7
TENM2		SLC2A4RG		MAP1LC3A	DNAJC3	CALD1	CTDSP1
SCUBE3		SLC43A3		MYL12A	PARP4	SRGN	RBMS3
TIAM2		SLC44A2		RNMT	PHKB	ACADS	ITGA9
IGFBP3		SLIT3		LIPG	LYRM1	SSPN	RPL32
TMEM47		SMARCA2		MOSPD1	ZNF423	PFDN5	ARL6IP5
CHST7		SMYD2		AMMECR1	MMP15	TNFAIP6	COL8A1
RPL10		SNTA1		CHRDL1	NDRG4	ACVR1C	PHLDB2
SLC25A37		SNX21		XIAP	SMPD3	SNX21	AGTR1
CDKN2B		SORBS3		CCDC22	PLA2G15	ABCC10	ALDH1L1
C9orf72		SORCS2		PLP2	TAF1C	COL21A1	SCD5
GSN		SPC24		PIM2	ABCC1	CDKN1A	CAMK2D
ZEB1		SPECC1		PQBP1	SLC7A5	AHNAK	ANK2
C10orf11		SPON2		EMD	EEF2K	RAP2A	RPS3A
ITPRIP		SPTBN4		MAGT1	CPPED1	MBOAT7	MYO10
ADM		SSH3		RBM3	RBL2	SLC2A4RG	RPL37
SESN3		SSPN		SRPX2	QPRT	POLR1B	PIK3R1
HYOU1		STAT6		BEX4	XYLT1	ALKBH7	SSBP2
TAGLN		SUSD1		NDFIP2	IL21R	RPL23	BTF3
JPH2		SVEP1		KLF5	LACTB	FLRT3	TNIP1
FAU		SYNC		UGGT2	CORO2B	DSTN	TENM2
VEGFC		SYNE2		PARP4	MTFMT	FAM110A	DAAM2
DLG2		SYNPO2		SUPT20H	FAH	AMOT	SCUBE3
CRIM1		TAGLN		SLC25A15	CEMIP	THRA	SLC2A12
CACNA1C		TBC1D22A		RGCC	ZDHHC2	RRAS	TIAM2
FRMD4A		TCEAL4		PHKB	EYA1	STAT5A	SDK1
GFRA1		TCF7L1		HCFC1R1	CPQ	SIX1	IGFBP3
SETBP1		TEF		USP10	SFRP1	MAP2K2	TMEM47
TCF7L1		TENM2		NOMO3	LAPTM4B	OMD	DOCK11
OLAH		TGFB1I1		CLCN7	PLAT	MASP1	RPL10
PLEKHH2		THBS1		SLC7A5	EIF3E	TSPAN8	RPL7
SPARCL1		TIAM2		EEF2K	IL7	TNFRSF19	EIF3H
GPD1L		TLCD2		CPPED1	STMN2	ASPHD2	NTRK2
GPR180		TMEM43		DNAJA3	NCALD	CDC42EP1	GSN
SCN3A		TMEM47		NOMO1	SQLE	LIF	RPL7A
CEBPG		TMEM8B		CCP110	SLC39A14	SPECC1	ZEB1
AK5		TNC		LACTB	TNFRSF10A	CDHR3	C10orf11
ANGPT1		TNFRSF11B		CORO2B	TUSC3	STRIP2	ADM
PITPNC1		TNIP1		CEMIP	MAN2B1	DNAJB9	TNKS1BP1
PGM5		TNS1		HOMER2	CCNE1	PSMG2	SESN3
ENAH		TNXB		ZNF106	RPS16	KNSTRN	ENDOD1
PDE1C		TOX		ZDHHC2	FBL	CHAC1	RPS3
JAM2		TP53I11		CPQ	CLIP3	ISLR	SIDT2
ADAMTS1		TPM1		IMPAD1	APLP1	LOXL1	TAGLN
APCDD1		TPM2		SFRP1	HNRNPUL1	PALLD	JPH2
MMS19		TPM4		LAPTM4B	TGFB1	PLD2	FAU
ZFYVE27		TSHZ2		WISP1	RPS19	SLC44A2	HNMT
HSPA13		TSPAN18		IL7	GLTSCR2	CDKN1C	VEGFC
SLC16A1		TTC28		NCALD	TYK2	KLF16	DLG2
GRIA1		TUBA1A		SQLE	MEIS3	LBP	DIXDC1
PDIA4		URM1		SLC39A14	MEGF8	STARD8	CRIM1
AFF2		USE1		R3HCC1	HAS1	CNN1	CACNA1C
KCNMA1		VCL		TNFRSF10A	DBP	GDF15	FRMD4A
SH3RF2		VEGFC		TUSC3	TMEM205	ASS1	SAV1
GLYATL2		VGLL3		RELB	PLPPR2	EIF3G	GFRA1
TIMP4		VIM		C19orf53	RASIP1	AKAP12	SETBP1
TSPAN18		VIT		IL27RA	BCAT2	EDA2R	TCF7L1
ZNF618		WARS2		CCNE1	RPL18A	PPT1	ZFP36L2
ACAN		WASF2		RPS16	ISYNA1	SH3BP5	SPARCL1
CNNM4		WWOX		FBL	COMP	RFTN1	GPD1L
WASF2		ZBTB47		CLIP3	ATP13A1	RPL27	SCN3A
FAM46B		ZEB1		APLP1	SMG9	EXOC4	LGI4
CSRP1		ZFHX4		HNRNPUL1	CDK6	MATN3	AK5
SCUBE1		ZNF395		RPS19	PMPCB	RPA1	ANGPT1
SPON2		ZNF618		GLTSCR2	TFPI2	BTBD3	PGM5
FAM131B		ZNF704		MEIS3	PTN	NES	ENAH
ZYX		ZYX		PTPRS	MPP6	ZBED3	NCAM2
SPTBN4				HAS1	H2AFV	DCLK1	PDE1C
LMNA				DBP	CAV2	TPT1	JAM2
RPL8				PLPPR2	CAV1	TCEAL4	ADAMTS1
PGAP3				BCAT2	MET	MACROD1	APCDD1
PLCD3				RPL18A	CPED1	BTG1	MMS19
SPC24				ARRDC2	STX1A	SARAF	GRIA1
SLC1A7				ISYNA1	EPHB6	LOXL2	AFF2
DHRS3				COMP	HSPB1	MRO	KCNMA1
SYNC				FKBP8	NPTX2	CHL1	DRAM2
MXRA8				ATP13A1	NUDT1	SORT1	RWDD2B
NFIA				AVL9	IMPDH1	NGF	SH3RF2
NEXN				CFAP69	SERPINE1	LRP4	EEF1A1
NTNG1				CDK6	PHF14	PHC2	GLYATL2
GBP2				TFPI2	ZNF862	SLC43A3	TIMP4
FLVCR1				BET1	SFRP4	DHX34	AFAP1L1
FRZB				NAMPT	TSPAN13	FADS2	TSPAN18
INHBB				ITGB8	PRKAG2	PDGFRA	ZNF618
RNF149				CAV2	POLD2	PSAT1	ACAN
GPR155				CAV1	PRUNE2	CD36	WASF2
COL6A3				MET	C5	PPP1R1A	FAM46B
LMOD1				LFNG	ASPN	GLUL	CSRP1
FBLN2				CPED1	ECM2	KIAA1614	SCUBE1
NFASC				STX1A	SUSD1	DOCK10	C1R
RPL9				EPHB6	AKNA	FLNB	ALDH4A1
ABHD6				HSPB1	DNM1	TBC1D4	SPON2
LRRC2				NUDT1	ENG	ADAMTS7	FAM131B
KLF15				WASL	EDF1	SKIL	ZYX
PPM1M				TMEM106B	PDLIM1	KIAA0368	CPAMD8
FAM198B				CEP41	CXCL12	DAB2IP	SPTBN4
ITGA2				SFRP4	UNC5B	RPL35	LMNA
DCBLD1				MEST	C10orf54	IL11RA	PTH1R
RPS14				TSPAN13	ACTA2	TMEM8B	RPL8
CAMLG				MRPL32	ARHGAP21	RPS6	PGAP3
ZNF704				PRKAG2	LHPP	HMGA1	PLCD3
COL1A2				AEBP1	SH3PXD2A	IER3	SPC24
TNFRSF11B				PRUNE2	OBFC1	RNF144B	UBXN1
ALDH7A1				C5	RPL28	RAB30	RPL29
BAALC				ASPN	DNAJC12	GGH	SLC1A7
SVEP1				ECM2	TSPAN14	THBS1	PLPP3
LRFN5				SUSD1	RPL19	RPLP1	DHRS3
CFL2				EDF1	ASPA	SMAD6	SYNC
QSOX2				UBE2R2	CPD	CLCA2	MXRA8
IFI27L1				ABHD17B	SMARCD2	MYOF	NFIA
CACNB2				RASSF4	SYNGR2	RPS24	NEXN
HACD1				DNMBP	CNTNAP1	HECW2	NTNG1
IKBIP				MAPK8	PPP1R9B	PDE5A	GBP2
FBN1				SEC23IP	HDAC5	FBN2	PQLC3
COX11				UNC5B	HLF	ETNK1	FRZB
PLEKHF1				C10orf54	FAM20A	SLC38A4	INHBB
TMEM100				ACTA2	MMD	LRIG3	COL6A3
RPL27A				C10orf2	MAP2K6	DUSP6	EOGT
TMEM41B				SFXN3	SLC9A3R1	FAM222A	LMOD1
SEC11C				KAZALD1	TMEM104	ANKRD52	FBLN2
HSP90B1				GTPBP4	CDR2L	ESD	NFASC
KIF7				SH3PXD2A	ALDOC	RTN1	PTX3
TMEM170A				DKK1	USP46	JDP2	RPL9
STAT6				FAM208B	AREG	FBLN5	APBB2
MBD6				TFAM	RPL34	WARS	IL17RE
NKX3-1				PPIF	DHX15	FGF7	LRRC2
TEF				TSPAN14	SH3D19	TPM1	KLF15
URM1				NUFIP2	STIM2	ARRDC4	PLXNB1
TPM4				RPL19	KLF3	MCTP2	PPM1M
TUBA1A				UBTF	FAM149A	TGFB1I1	TMEM155
CDC42EP5				ASPA	PPARGC1A	CMTM3	FAM198B
PPP1R14A				INTS2	CRYAB	RPS2	RPS14
ANGPTL4				CPD	SC5D	SCRN2	CAMLG
SLC3A2				CCDC47	VWA5A	SSH2	BMPER
SCARA3				AKAP10	UNC93B1	G6PC3	ZNF704
DDIT4				SMARCD2	CHORDC1	NPC1	COL1A2
STIP1				SYNGR2	FOLR1	SLC16A3	RAD21
HR				CNTNAP1	ANAPC15	CBX4	TNFRSF11B
TNXB				EZH1	EIF4G2	PMAIP1	ALDH7A1
COL3A1				COL1A1	GALNT18	P3H4	BAALC
MN1				HDAC5	PVRL1	IGFBP4	KIAA1161
SLC50A1				EFTUD2	MADD	RPS11	MAMDC2
GPRIN1				SLC16A6	CARS	RPL13A	SVEP1
LDB2				MAP2K6	PPFIBP1	RPL11	FIGF
CSGALNACT2				PMP22	CORO1C	HSPG2	AQP3
ALCAM				TMEM33	ASIC1	AZIN2	LRFN5
NIPA1				INPP4B	CAPRIN2	RPS8	CFL2
B3GNT2				KLHL2	KCTD10	ZNF697	IFI27L1
SEMA3E				RPL34	CSRNP2	GPR161	CACNB2
SERPINB9				GRPEL1	LIN7A	DPT	HACD1
EMB				FRG1	ELK3	CRABP2	JAM3
SGCD				CLCN3	TRPV4	HMCN1	FBN1
TMEM43				DHX15	SH2B3	TUFT1	COX11
PRKCDBP				SH3D19	MANSC1	ADAMTSL4	PLEKHF1
HAS2				FAM149A	MGP	SYT14	TMEM100
FPR1				UGDH	ARHGDIB	EIF2D	RPL27A
FEZ2				CRYAB	VDR	SMYD2	KIF7
JUNB				CTSC	GAPDH	SLC27A3	ANPEP
KCND3				SC5D	ENO2	RPS27A	NAV2
PDE7B				EHD1	RAB35	SLC20A1	STAT6
DSEL				UNC93B1	PHC1	FBLN7	EVA1C
ZNF274				CCDC86	COL12A1	CTDSP1	TEF
RPS7				CHORDC1	RWDD1	RBMS3	ACSF2
TVP23B				RPS13	MAK	ITGA9	URM1
QARS				PPFIBP1	MAN1A1	RPL32	TPM4
MACROD2				CORO1C	SASH1	ARL6IP5	RPL13
B3GALT1				TSPAN11	ULBP1	COL8A1	CORO6
BPGM				KCTD10	PPARD	PHLDB2	TUBA1A
RCAN2				CSRNP2	KCTD20	SRPRB	CDC42EP5
C2CD2L				ACSS3	STK38	AGTR1	PPP1R14A
SYNPO2				ELK3	MDGA1	ALDH1L1	EEF2
IL17D				WNT5B	ICK	MANF	SLC43A2
PDE3A				SH2B3	RPS12	ATP10D	TTC39C
ZFAND4				CREBL2	SOBP	SCD5	UBTD2
SSH3				ACAD10	CUTA	CAMK2D	FAM107A
DHCR7				NAA25	MDFI	ANK2	HR
MRGPRF				MGP	DNPH1	RPS3A	TNXB
LRRN3				ARHGDIB	VEGFA	MYO10	COL3A1
GLRX				EIF2B1	BTN2A1	RPL37	AXIN2
NDNF				SLC38A1	LAMA4	OSMR	SNTB2
CSPG4				GAPDH	FAM46A	PIK3R1	MN1
PC				LPCAT3	GHR	SSBP2	NPR1
LRFN4				GOLT1B	MRPS27	BTF3	PLEKHA2
HSPB7				CMAS	HBEGF	TNIP1	LDB2
C1QTNF1				ST8SIA1	LOX	TENM2	NLGN1
MSRB3				COL12A1	THG1L	DAAM2	ALCAM
PODN				DSE	NPR3	SCUBE3	CRTAP
CNTNAP2				RWDD1	FAM172A	SLC2A12	SETMAR
CD248				NEDD9	TARS	TIAM2	SEMA3E
PPM1E				HINT3	LNPEP	SDK1	SGCD
DCTN2				NCOA7	ST8SIA4	IGFBP3	TMEM43
TP53I11				SASH1	FGF1	TMEM47	RPS9
EIF3F				PPARD	DPYSL3	CHST7	PRKCDBP
PCSK1				MDGA1	HMGXB3	DOCK11	HAS2
LPL				ICK	CPEB4	RPL10	FEZ2
TMEM70				CAP2	AMOTL2	SLC25A37	KCND3
A2M				RAB23	OGG1	RPL7	APLN
MYO1D				GPR63	CEP70	EIF3H	PDE7B
CDK5R1				E2F3	TFDP2	CDKN2B	DSEL
METRNL				RPS12	WNT5A	C9orf72	BCL2
ZBTB38				SOBP	COL7A1	NTRK2	RPS7
LRRN4CL				PERP	HES1	GSN	QARS
MAGEF1				SLC39A7	RPL24	RPL7A	MACROD2
SAMD9L				PDE10A	FXR1	ZEB1	B3GALT1
PTRF				SMOC2	GNB4	POLR3A	BPGM
JUN				TMEM30A	GBE1	C10orf11	RCAN2
NAALADL2				VEGFA	PLXNA1	ITPRIP	IL16
DALRD3				SLC29A1	ABCC5	ADM	SYNPO2
ERN1				BTN2A1	ABHD14B	TNKS1BP1	IL17D
CPNE7				FAM46A	VIPR1	SESN3	PDE3A
FAM101A				GHR	ZBTB47	ENDOD1	RPL38
MYADM				HSPA9	EEF1B2	RPS3	SSH3
MTURN				LOX	MOB1A	HYOU1	MRGPRF
TMEM64				SPARC	LMAN2L	SIDT2	LRRN3
CUEDC1				HMGCR	FAHD2A	TAGLN	NDNF
CHST15				CLINT1	STEAP3	JPH2	PEAK1
IDH2				TARS	POMC	FAU	CSPG4
C1S				TRIM23	SLC30A3	CTAGE5	NUDT4
TSHZ2				SEC24A	FNDC4	HNMT	PC
NXPH3				DPYSL3	PDE1A	VEGFC	LRFN4
NTM				HMGXB3	RPS15	DLG2	HSPB7
CRIP2				CPEB4	MOGS	DIXDC1	SUSD5
COL18A1				BCL6	GRB14	CRIM1	STAT5B
RPL35A				ARL6	LOXL3	CACNA1C	C1QTNF1
CAMK1D				AMOTL2	DOK1	FRMD4A	MSRB3
FAM43B				CEP70	GALNT3	SAV1	PODN
CMTM4				TFDP2	EVA1A	GFRA1	CNTNAP2
ARSI				WNT5A	EFEMP1	SETBP1	LEP
ACTG1				COL7A1	IGFBP5	TCF7L1	RPL15
ALDH1A3				RPL24	EHBP1	OLAH	CD248
POU6F1				GNB4	ST3GAL5	ZFP36L2	PQLC2L
PRKD1				UMPS	CHMP3	PLEKHH2	DCTN2
SLIT3				NEK11	IL1R1	SPARCL1	MED16
EFNA5				ABCC5	IL18R1	GPD1L	TP53I11
TMEM255B				KLHL24	FHL2	GPR180	EIF3F
PROS1				ZBTB47	MLPH	CLGN	PLEKHF2
OSBP2				FOXP1	UXS1	SCN3A	A2M
TUSC5				EEF1B2	HPCAL1	CEBPG	SYNE3
SORCS2				LMAN2L	KYNU	LGI4	MYO1D
FAM43A				PIKFYVE	COX7A2L	AK5	METRNL
ATP6V0A2				FAHD2A	ORC4	ANGPT1	LRRN4CL
METTL7A				ACTR1B	C2orf42	PITPNC1	SAMD9L
ROR1				TP53I3	PARD3B	PGM5	PTRF
MUC1				GPD2	PRRX1	ENAH	JUN
PRKG1				MPV17	ANGPTL1	CNTNAP3B	NAALADL2
TLCD2				FNDC4	FAM20B	NCAM2	IMPDH2
LSAMP				PDE1A	RPL22	PDE1C	DALRD3
PBX1				RPS15	QSOX1	JAM2	KDELC2
SLC52A2				MOGS	AMPD2	ADAMTS1	CPNE7
THNSL1				CLIP4	TRIM62	APCDD1	FAM101A
RTN4RL1				LOXL3	RHOU	MMS19	MYADM
WWOX				DOK1	C1orf21	PI4K2A	TSHZ1
ZNF395				POLE4	LEPR	ZFYVE27	MTURN
PLCD1				EFEMP1	RGS2	HSPA13	TMEM64
MAGI2				FN1	WARS2	SLC16A1	CUEDC1
MAGEH1				EHBP1	NID1	HEATR3	SLC9A9
SECISBP2				COQ10B	LGALS8	GRIA1	IDH2
PEAR1				MLPH	SIPA1L2	PDIA4	C1S
C6orf132				ODC1	ST6GALNAC5	AFF2	TSHZ2
RALGAPA2				PLEKHB2	GBP1	KCNMA1	NXPH3
NANOS1				PLCL1	GPR89A	DRAM2	NTM
LDOC1L				KYNU	CD46	RWDD2B	CRIP2
HACD4				PNO1	PRPF3	SH3RF2	RPL35A
PLAC9				ORC4	P3H1	EEF1A1	CAMK1D
FAT4				RND3	IPO13	GLYATL2	FBXL7
NTNG2				PARD3B	ATP6V0B	TIMP4	CMTM4
EVL				PRRX1	PTCH2	AFAP1L1	ZNF703
LAMA2				ANGPTL1	TSPAN1	TSPAN18	TOB2
PDLIM7				RPL22	DPH5	ZNF618	ACTG1
FLNA				QSOX1	RSRP1	ACAN	ALDH1A3
SLC39A10				AMPD2	RPS6KA1	CNNM4	POU6F1
ANXA6				EDEM3	STX12	WASF2	PRKD1
KANK2				ARHGEF2	OSBPL9	FAM46B	SLIT3
SLC22A5				C1orf21	RPS25	TAGLN2	EFNA5
MFAP5				LEPR	C1orf54	SV2A	PROS1
PARVA				PRG4	ELOVL4	CSRP1	TUSC5
S100A10				RGS2	CNR1	SCUBE1	SORCS2
RPL37A				UCHL5	SGK1	C1R	FAM43A
CFD				OLFML3	PPL	ALDH4A1	NPY2R
MYO1C				WARS2	WDR35	SPON2	PARK2
TPM2				TSNAX	KLF9	FAM131B	METTL7A
RASSF9				NID1	PIGZ	ZYX	ROR1
ALPK2				SIPA1L2	C1orf198	CPAMD8	MUC1
TOX				ACADM	RAD23B	SPTBN4	PRKG1
TOP1				ST6GALNAC5	PHF19	LMNA	TLCD2
DMD				MFAP2	LTBP2	PTH1R	LSAMP
ZDBF2				GBP3	MLH3	LY6E	PBX1
COL5A2				GBP1	ALDH6A1	MGAT4B	RTN4RL1
TAP2				GPR89A	GPR68	RPL8	WWOX
MICA				ECE1	RHOQ	PGAP3	RXRA
PNMAL2				CD46	LGALSL	PLCD3	RPS23
TRIM13				APH1A	CNRIP1	SPC24	ZNF395
VIT				SLC2A1	CUTC	UBXN1	PLCD1
NYNRIN				ATP6V0B	SNX19	RPL29	SESTD1
ATP10A				SLC19A2	ELF1	SLC1A7	MAGI2
VGLL3				TMED5	TGFBI	PLPP3	PEAR1
GPX3				CNN3	EGR1	DHRS3	C6orf132
C17orf51				F3	PLS1	SYNC	NANOS1
LBH				ABCD3	SOCS2	MXRA8	PRELP
DDAH2				RPA2	TNFRSF10B	NFIA	HACD4
ALG3				RPS25	SORBS3	NEXN	PLAC9
UBXN2B				C1orf54	PTK2B	NTNG1	FAT4
MYL5				USP35	PDLIM2	GBP2	NTNG2
PPP1R3G				ELOVL4	ECHDC2	FLVCR1	NUDT11
NPTXR				SGIP1	ZNF211	PQLC3	EVL
RPL41				FBXO30	PDZRN3	FRZB	TCEAL3
RPS18				CTGF	DEPDC7	INHBB	NACA
ZBED9				SLC16A7	CAT	RNF149	LAMA2
ARPIN				FOXO3	XPNPEP2	GPR155	PDLIM7
STON1				SPP1	HS3ST2	COL6A3	FLNA
CFHR1				RAB3GAP2	RPL5	EOGT	ANXA6
TMEM150C				PPL	EEPD1	LMOD1	KANK2
ZNF550				CCND2	ARL4A	FBLN2	ELANE
ITGB3				ITGB1BP1	RECK	NFASC	MFAP5
PECAM1				C1orf198	CALD1	PTX3	PARVA
TXNIP				CTNNAL1	SRGN	RPL9	S100A10
RASL10B				WDR34	EGR2	ABHD6	RPL37A
SGK223				PHF19	ACADS	APBB2	CFD
ARHGAP23				IFI27L2	SSPN	IL17RE	MYO1C
MARCKS				LTBP2	NECAB1	FYCO1	RPL12
				MLH3	DDX39A	LRRC2	RPS4X
				ALDH6A1	C19orf43	KLF15	HSD17B11
				ATL2	NLN	ARHGEF3	TPM2
				YIPF4	ITIH5	PLXNB1	NUDT16
				CNRIP1	PFDN5	PPM1M	RPL10A
				CUTC	SPATS2	TMEM155	COLGALT2
				AVPI1	ATG101	FAM198B	RASSF9
				PANK3	SARDH	ITGA2	ALPK2
				RCL1	COL10A1	DCBLD1	TOX
				NUDCD1	TNFAIP6	RPS14	ITPRIPL1
				KIAA1217	ACVR1C	CAMLG	RPL39
				PROSER1	CKS2	BMPER	DMD
				SMAD9	SNX21	ZNF704	COL5A2
				HSPH1	SLPI	COL1A2	GNB2L1
				NFYB	PREX1	CTSB	PNMAL2
				DUSP4	TOX2	RAD21	VIT
				TNFRSF10B	PMEPA1	TNFRSF11B	NYNRIN
				SORBS3	FASTKD3	ALDH7A1	ATP10A
				PTK2B	CHST8	BAALC	RAB12
				PDLIM2	IQSEC2	KIAA1161	VGLL3
				EPHX2	NAGK	MAMDC2	ANKRD28
				UBIAD1	HIF3A	SVEP1	GPX3
				LYPLA1	BTN2A2	FIGF	LBH
				CRISPLD1	ABCC10	AQP3	PPP1CB
				AKAP1	COL21A1	LRFN5	DDAH2
				PAPD5	CDKN1A	CFL2	PHB2
				PDZRN3	AHNAK	QSOX2	MYL5
				CAT	MT2A	IFI27L1	PPP1R3G
				TBC1D15	GOT2	CACNB2	PLXNA4
				ACVR2A	RAP2A	HACD1	NPTXR
				RPL21	EFNB2	JAM3	UBA52
				HS3ST2	2006-09-01	IKBIP	RPL41
				PTGFR	ATP5S	FBN1	RPS18
				2007-09-01	HS3ST3B1	COX11	ARPIN
				CBX3	SLC25A19	PLEKHF1	STON1
				RECK	MBOAT7	TMEM100	CFHR1
				CALD1	SLC2A4RG	RPL27A	HAUS5
				SRGN	PPDPF	TMEM41B	TMEM150C
				BICC1	POLR1B	SEC11C	TMEM200B
				ACADS	ALKBH7	HSP90B1	TRNP1
				CDKN2C	RPL23	KIF7	RASL10B
				SSPN	RTN2	TMEM170A	MMP28
				GIPC1	ZNF133	ANPEP	ARHGAP23
				SPRYD7	FLRT3	NAV2	MARCKS
				MMP19	DSTN	STAT6
				PFDN5	MGME1	STX3
				NR4A1	FAM110A	EVA1C
				AMD1	NECAB3	MBD6
				NDUFAF4	AMOT	NKX3-1
				USP45	THRA	TEF
				TNFAIP6	IRF3	ACSF2
				ACVR1C	RRAS	URM1
				LPGAT1	STAT5A	TPM4
				G0S2	AHDC1	RPL13
				MXD4	IFI6	ZNF641
				ACSL3	SIX1	CORO6
				SNX21	RHOJ	TUBA1A
				PTGIS	FAM78A	CDC42EP5
				ABCC10	MAP2K2	PPP1R14A
				COL21A1	OMD	EEF2
				CDKN1A	MASP1	SLC43A2
				EREG	RAP1B	ANGPTL4
				AHNAK	TSPAN8	SLC3A2
				RAP2A	ADGRE2	SCARA3
				ABCC4	TNFRSF19	DDIT4
				UPF3B	ASPHD2	TTC39C
				MBOAT7	CDC42EP1	UBTD2
				SLC2A4RG	APOL3	FAM107A
				POLR1B	RAC2	STIP1
				ALKBH7	LIF	HR
				TNFSF9	KRT17	TNXB
				RPL23	SPECC1	COL3A1
				C3	CPA4	AXIN2
				OPA3	CDHR3	SLC16A4
				SNRPD2	PODXL	SNTB2
				GZF1	STRIP2	MN1
				FLRT3	DNAJB9	SLC50A1
				DSTN	FLNC	GPRIN1
				FAM110A	LRRC4	NPR1
				NCLN	SMO	PLEKHA2
				GDF5	ORMDL1	LDB2
				RALY	PSMG2	NLGN1
				ERGIC3	ARHGAP22	CSGALNACT2
				AMOT	KNSTRN	ALCAM
				THRA	CHAC1	NIPA1
				RRAS	ISLR	CRTAP
				ASL	LOXL1	B3GNT2
				STAT5A	PALLD	SETMAR
				NSRP1	PLD2	SEMA3E
				UXT	MPDU1	SERPINB9
				SIX1	KRI1	EMB
				SGPP1	SLC44A2	SGCD
				EVI2A	MTUS1	TMEM43
				MAP2K2	QRICH2	RPS9
				TIMM8A	RHBDF2	PRKCDBP
				CANX	CDKN1C	HAS2
				CPSF3L	KLF16	FPR1
				OMD	PLPPR3	FEZ2
				MASP1	LBP	JUNB
				TSPAN8	STARD8	KCND3
				KLF2	PRKCSH	APLN
				TNFRSF19	CNN1	PDE7B
				RNF6	THEM6	DSEL
				AKAP9	SLC27A1	ZNF274
				POR	RSPH3	BCL2
				RASL11B	ZSWIM6	RPS7
				PAICS	GDF15	TVP23B
				PPAT	TRPM4	QARS
				ADM2	OLFM1	CEBPB
				ASPHD2	CEP85	MACROD2
				YWHAH	ASS1	B3GALT1
				CDC42EP1	YIPF2	BPGM
				MPST	EIF2S3	RCAN2
				LIF	EIF3G	IL16
				SPECC1	SLC7A10	C2CD2L
				CDHR3	PRRG1	SYNPO2
				STRIP2	ULBP2	IL17D
				DNAJB9	AKAP12	PDE3A
				CALU	ULBP3	ZFAND4
				CHN1	EDA2R	RPL38
				PSMG2	COX4I1	SSH3
				CGNL1	SH3BGRL	DHCR7
				KNSTRN	PPT1	MRGPRF
				CHAC1	SH3BP5	LRRN3
				ISLR	RFTN1	GLRX
				LOXL1	GALNT15	NDNF
				PALLD	NAPSA	PEAK1
				PLD2	GFPT2	TNFRSF10D
				CCNT1	RPL27	CSPG4
				SLC44A2	EXOC4	NUDT4
				ASH2L	NINJ1	PC
				CDKN1C	MAP1B	LRFN4
				CDH15	TOP2A	HSPB7
				KLF16	PIAS3	SUSD5
				LBP	RHPN2	STAT5B
				NXNL2	GCH1	C1QTNF1
				STARD8	MATN3	SLCO4C1
				SAT1	SPATA6	MSRB3
				LDLR	PPARG	PODN
				CNN1	PTPRE	CNTNAP2
				APOC1	RPA1	LEP
				PGLS	SERPINF1	RPL15
				MLLT4	BTBD3	CD248
				GDF15	KIAA0907	PQLC2L
				LSP1	NES	PPM1E
				COL5A1	ZBED3	DCTN2
				ASS1	WASF3	MED16
				SESN2	TMCC2	CHST1
				EIF3G	DCLK1	TP53I11
				AKAP12	TPT1	EIF3F
				SYNE1	TCEAL4	ARL10
				EDA2R	MACROD1	PCSK1
				NFATC1	RARRES3	LPL
				PPT1	GSTT2B	TMEM70
				SH3BP5	BTG1	PLEKHF2
				RFTN1	LYVE1	A2M
				SLC6A6	MICAL2	SPHK1
				KIF3A	RRAS2	SYNE3
				RPL27	SARAF	MYO1D
				ACLY	LOXL2	CDK5R1
				EXOC4	CTIF	METRNL
				TMEM204	MRO	ZBTB38
				WDR44	BHLHE40	LRRN4CL
				RAI2	CHL1	MAGEF1
				LGALS3	MEIS2	SAMD9L
				PODNL1	SORT1	TGIF1
				MATN3	NGF	PTRF
				RAMP1	TMEM106C	JUN
				MYBBP1A	SLC38A2	NAALADL2
				RPA1	ROCK2	IMPDH2
				KDM6B	LDHA	DALRD3
				MATN2	SOX5	KDELC2
				BTBD3	LRP4	ERN1
				RIN2	RBMX2	CPNE7
				NES	PHC2	FAM101A
				DPH2	DAGLA	ZBTB18
				ZBED3	SLC43A3	CIITA
				MYH10	DHX34	MYADM
				CHI3L1	FADS2	TSHZ1
				SLC41A1	C5AR2	MTURN
				DCLK1	PDGFRA	TMEM64
				POSTN	COL4A2	CUEDC1
				TPT1	ETS1	AEN
				TCEAL4	GOLM1	SLC9A9
				EPHB2	PSAT1	CHST15
				BTBD2	OASL	IDH2
				MACROD1	CCDC64	C1S
				LGALS12	DMTF1	TSHZ2
				BTG1	CD36	NXPH3
				C12orf29	MRAP2	NTM
				ATP13A3	PPP1R1A	CRIP2
				TMTC1	TSPAN31	COL18A1
				LARS	ESPL1	RPL35A
				IMPA1	HNRNPA1	CAMK1D
				SARAF	OS9	FAM43B
				LOXL2	MICAL1	FBXL7
				MRO	DYSF	CMTM4
				EDEM1	GLUL	ZNF703
				CHL1	KIAA1614	TOB2
				SORT1	LAMC1	ARSI
				NGF	DOCK10	ACTG1
				FKBP11	ITM2C	ALDH1A3
				LPIN1	SERPINE2	POU6F1
				FST	ARMC9	PRKD1
				NARS	TSGA10	SLIT3
				KIAA1468	MFSD9	EFNA5
				LRP4	FLNB	TMEM255B
				DDB2	TBC1D4	PROS1
				ACP2	EDNRB	OSBP2
				STK26	TNS3	TUSC5
				YARS	ADAMTS7	SORCS2
				PHC2	NMT1	FAM43A
				FHOD3	NDUFB5	NPY2R
				SLC43A3	SCN2A	ATP6V0A2
				DHX34	SKIL	PARK2
				FADS2	KIAA0368	METTL7A
				PDGFRA	TOR1B	ROR1
				TMED7	TMOD1	MUC1
				NREP	DAB2IP	PRKG1
				WDR36	SLC2A8	TLCD2
				RFK	ANGPTL2	LSAMP
				ANXA1	XPA	PBX1
				CTSL	ANP32B	SLC52A2
				PSAT1	RPL35	THNSL1
				TBX3	POLR1E	RTN4RL1
				CD36	IL11RA	WWOX
				PRRG4	TMEM8B	RXRA
				ITGA7	RPS6	RPS23
				PPP1R1A	TMEM63B	POFUT2
				FAIM2	HMGA1	ZNF395
				AHI1	IER3	PLCD1
				SEMA4F	RNF144B	SESTD1
				CPM	ARRB1	BCAM
				MDM2	IL18BP	MAGI2
				MPHOSPH6	RAB30	MAGEH1
				CCDC102A	GGH	TET3
				KCNK1	MMP13	SECISBP2
				URB2	SQRDL	PEAR1
				GLUL	THBS1	C6orf132
				KIAA1614	RPLP1	RALGAPA2
				FAM129A	UACA	NANOS1
				SP110	SMAD6	LDOC1L
				DOCK10	CYP19A1	PRELP
				SLC19A3	RSL24D1	HACD4
				CYP27A1	CLCA2	PLAC9
				FLNB	ADCY3	FAT4
				TBC1D4	DTNB	NTNG2
				LMO7	MFSD13A	NUDT11
				RAC1	MYOF	EVL
				TTYH3	STAMBPL1	TCEAL3
				ADAMTS7	ADAMTS14	NACA
				ABHD17C	RPS24	LAMA2
				DCAF7	STAT4	PDLIM7
				BRIP1	HECW2	FLNA
				SKIL	TMOD3	SLC39A10
				EPRS	GLCE	ANXA6
				KIAA0368	SEMA7A	ENTPD4
				KLF4	HERC5	KANK2
				DAB2IP	HNRNPD	SLC22A5
				SLC31A1	PDE5A	ELANE
				ATP6V1G1	FRAS1	MFAP5
				RPL35	CCNG2	PARVA
				ENPP2	FBN2	S100A10
				DERL1	MAPK8IP3	RPL37A
				MYC	PARVG	CFD
				IL11RA	GABARAPL1	MYO1C
				TLN1	ETNK1	RPL12
				TMEM8B	SLC38A4	RPS4X
				RPS6	LRIG3	HSD17B11
				PIM1	GLIPR1	TPM2
				HMGA1	PHLDA1	NUDT16
				TCF19	DUSP6	RPL10A
				IER3	SLC15A4	COLGALT2
				RNF144B	RITA1	RASSF9
				RAB30	FAM222A	ALPK2
				GGH	ACVRL1	PNP
				SULF1	LMBR1L	TOX
				SDCBP	ANKRD52	FICD
				MMP7	ESD	ITPRIPL1
				PPP2R1B	MBNL2	TOP1
				MAP2K5	CDH24	RPL39
				THBS1	RTN1	DMD
				RPLP1	JDP2	TGM2
				PAQR5	FBLN5	ASAH2B
				SMAD6	WARS	ZDBF2
				RABGGTB	LYSMD2	HLA-DOA
				IFI44L	FGF7	COL5A2
				CLCA2	DNAJA4	TAP2
				EPT1	MESDC1	HLA-DRA
				SLC5A6	TPM1	MICA
				LRPPRC	ARRDC4	HLA-C
				MYOF	ULK3	GNB2L1
				ATAD1	MFGE8	PNMAL2
				DUSP5	ZNF710	TRIM13
				RPS24	MCTP2	VIT
				FASTKD1	EFTUD1	NYNRIN
				HECW2	TGFB1I1	ATP10A
				WDR12	CMTM3	RAB12
				MNS1	RPS2	VGLL3
				CILP	NOB1	ANKRD28
				FAM13A	SCRN2	GPX3
				FGF2	SSH2	C17orf51
				PDE5A	G6PC3	LBH
				HADH	IMPA2	PPP1CB
				FBN2	GALNT1	DDAH2
				RGS3	OSBPL1A	ALG3
				FGD4	NPC1	PHB2
				FAM60A	SLC14A1	UBXN2B
				ETNK1	SLC16A3	MYL5
				SLC38A4	CBX4	PPP1R3G
				LRIG3	PMAIP1	PLXNA4
				DUSP6	P3H4	NPTXR
				FAM222A	NT5C3B	UBA52
				NUP58	IGFBP4	RPL41
				MTMR6	SLC39A3	HLA-DPA1
				SLC7A1	COL6A1	RPS18
				BRCA2	RPS11	ZBED9
				C12orf10	RPL13A	ARPIN
				ANKRD52	PRDM16	STON1
				ESD	PGD	CFHR1
				RTN1	SH3BGRL3	HAUS5
				STON2	RPL11	TMEM150C
				JDP2	HSPG2	ZNF550
				FBLN5	AZIN2	TMEM200B
				WARS	RPS8	TRNP1
				ZSCAN29	ZNF697	ITGB3
				FGF7	ITGA10	PECAM1
				TPM1	GPR161	TXNIP
				ARRDC4	ATP1B1	RASL10B
				MCTP2	DPT	MMP28
				CRTC3	CRABP2	SGK223
				SEC11A	HMCN1	ARHGAP23
				TGFB1I1	TUFT1	MARCKS
				CMTM3	ADAMTSL4
				CDH11	SYT14
				CDH13	EIF2D
				ZCCHC14	SMYD2
				TLDC1	SLC27A3
				RPS2	SCCPDH
				PDPK1	WNT9A
				TOB1	EPHX1
				SGSM2	GDF7
				SCRN2	RPS27A
				SSH2	SFXN5
				G6PC3	SLC20A1
				BCAS3	FBLN7
				PTRH2	HES6
				SLC39A6	CTDSP1
				RPRD1A	RBMS3
				C18orf8	CSRNP1
				NPC1	ITGA9
				SLC16A3	RPL32
				RAB40B	ARL6IP5
				FOXK2	NFKBIZ
				CBX4	COL8A1
				ZCCHC2	PHLDB2
				PMAIP1	SRPRB
				P3H4	AGTR1
				ERBB2	EIF2A
				IGFBP4	ALDH1L1
				SAMD1	MANF
				TPGS1	CENPC
				PRDM15	CORIN
				CCDC97	ATP10D
				SIRT3	SCD5
				IFITM3	CAMK2D
				APP	ANK2
				EMP3	USP53
				WTIP	RPS3A
				RNPEPL1	NKD2
				RPS11	MYO10
				RPL13A	RPL37
				RCN3	OSMR
				EPHA2	PIK3R1
				ARHGEF19	SSBP2
				RPL11	BTF3
				MAP3K6	MEGF10
				HSPG2	TNIP1
				CYR61	TENM2
				AZIN2	DAAM2
				RPS8	SCUBE3
				ZNF697	NFKBIE
				GPR161	TPBG
				UCK2	SLC2A12
				DPT	TIAM2
				CRABP2	SDK1
				XPR1	C7orf26
				HMCN1	EGFR
				TUFT1	IGFBP3
				ADAMTSL4	C7orf43
				SELENBP1	SLC12A9
				C1orf56	DENND2A
				SYT14	TMEM47
				DYRK3	LANCL3
				EIF2D	CHST7
				SMYD2	NONO
				SLC27A3	DIAPH2
				SDE2	DOCK11
				OSR1	RBMX
				RPS27A	RPL10
				TMEM177	SLC25A37
				SLC20A1	RGS20
				FBLN7	PLPP5
				POLR2D	RPL7
				KIAA1715	SYBU
				CTDSP1	EIF3H
				RBMS3	TATDN1
				OSBPL10	ARHGAP39
				ITGA9	UHRF2
				CTDSPL	CDKN2B
				RPL32	C9orf72
				SHQ1	NTRK2
				ARL6IP5	GSN
				TMF1	RPL7A
				COL8A1	DPH7
				PHLDB2	FAM171A1
				SRPRB	ZEB1
				AGTR1	POLR3A
				ALDH1L1	C10orf11
				VPRBP	HTR7
				MANF	INA
				DGKQ	GSTO1
				ATP10D	ITPRIP
				SCD5	ADM
				KLHL8	EIF3M
				CAMK2D	TNKS1BP1
				CISD2	SLC43A1
				ANK2	SESN3
				RPS3A	ENDOD1
				PDGFC	TENM4
				MYO10	RPS3
				RPL37	HYOU1
				OSMR	B3GAT3
				PIK3R1	SIDT2
				HAPLN1	TMEM25
				LHFPL2	TAGLN
				SSBP2	JPH2
				SLC30A5	MRPL49
				BTF3	FAU
				TNFAIP8	VPS51
				FBXO38	MKX
				TNIP1	CTAGE5
				TENM2	HNMT
				RNF44	ADRA2A
				DAAM2	VEGFC
				SCUBE3	DLG2
				RARS2	DOCK1
				SLC2A12	DIXDC1
				TIAM2	FOXO1
				TMEM181	CRIM1
				SDK1	ABCB9
				CREB5	CACNA1C
				IGFBP3	THRB
				TMEM47	C12orf45
				SLC16A2	BTBD11
				CHST7	ANK3
				ZMYM3	FAM177A1
				DOCK11	FRMD4A
				RPL10	RNF144A
				SLC25A37	SLC25A4
				RPL7	BICD1
				MTDH	SAV1
				LRP12	ZNF385D
				EIF3H	GFRA1
				NAPRT	SETBP1
				PLIN2	HAUS1
				CDKN2B	TCF7L1
				C9orf72	HOMER1
				NTRK2	OLAH
				GSN	CCDC50
				ALAD	ZFP36L2
				RPL7A	PLEKHH2
				PROSER2	SPARCL1
				MSRB2	MBNL1
				ZEB1	GPD1L
				POLR3A	GPR180
				C10orf11	UTRN
				PLEKHS1	PLOD2
				PPRC1	CAST
				ITPRIP	CLGN
				ADAM12	BMP6
				ADM	PLA2R1
				HSD17B12	SCN3A
				TNKS1BP1	INO80C
				C11orf49	PID1
				ARFGAP2	CEBPG
				SESN3	MCOLN2
				ENDOD1	LGI4
				RPS3	MSI2
				P4HA3	CACNA2D1
				HYOU1	GDPD1
				FADS1	AK5
				ROM1	ANKH
				EML3	ANGPT1
				FEZ1	PITPNC1
				SIDT2	ABCA9
				TAGLN	PGM5
				JPH2	ENAH
				FAU	CNTNAP3B
				TMEM219	NCAM2
				CTAGE5	PDE1C
				HNMT	JAM2
				PDCD4	ADAMTS1
				VEGFC	PLCL2
				DLG2	APCDD1
				DIXDC1	MMS19
				DLAT	PI4K2A
				CRIM1	ZFYVE27
				DHX37	HSPA13
				SLC7A11	SLC16A1
				CACNA1C	HEATR3
				TMEM263	OXA1L
				UBE3B	GRIA1
				SLC2A13	PDIA4
				EIF4E	AFF2
				SRFBP1	CFAP70
				FRMD4A	KCNMA1
				QTRTD1	DRAM2
				AKR1C2	N6AMT1
				SAV1	RWDD2B
				SERP2	USP16
				C5orf28	TIAM1
				GFRA1	SH3RF2
				SETBP1	UQCRB
				TCF7L1	KCNS2
				UHMK1	EEF1A1
				JMY	TYSND1
				OLAH	GLYATL2
				ZFP36L2	FBXO32
				PLEKHH2	EIF4A2
				SPARCL1	TMEM171
				GPD1L	TIMP4
				SLC30A6	SYN2
				PELO	AFAP1L1
				SAR1B	TSPAN18
				GPR180	LCA5L
				CNTNAP4	ZNF618
				ADGRA3	DGKI
				SCOC	ACAN
				CLGN	PANK4
				SCN3A	ANKRD61
				LPCAT1	MRPL17
				FBXL2	RHPN1
				CNKSR3	AAED1
				JAZF1	CNNM4
				CEBPG	WASF2
				LGI4	FAIM
				DDAH1	FAM46B
				CHD1	COLEC12
				DGKE	CUL4B
				NUS1	SLC13A3
				AK5	HIST1H2BD
				THY1	CD1D
				ANGPT1	TAGLN2
				PITPNC1	DUSP23
				LRRK1	MPZ
				MIA3	SV2A
				PGM5	CSRP1
				TRIM11	ATP5G1
				ENAH	RUNX1
				CNTNAP3B	SCUBE1
				NCAM2	ATP13A2
				PDE1C	HK2
				JAM2	C1R
				ADAMTS1	ALDH4A1
				APCDD1	SPON2
				PIEZO2	FAM131B
				ATP6V1C1	ZYX
				OTUD6B	ATAD3B
				AGPAT5	CPAMD8
				MMS19	PDE9A
				PI4K2A	CBS
				MARVELD1	SPTBN4
				ZFYVE27	DEDD2
				HSPA13	LMNA
				GRAMD3	PTH1R
				RHOC	MYL3
				SLC16A1	IER2
				HEATR3	LY6E
				LARP1	RECQL4
				GRIA1	C5orf45
				C9orf85	MGAT4B
				PDIA4	RPL8
				TMEM237	LRWD1
				DEPTOR	MFSD12
				SLC26A2	YDJC
				AFF2	PGAP3
				MICU3	FDXR
				VPS37A	PLCD3
				CARNMT1	SPC24
				MCU	CXCL16
				ADK	TBC1D24
				KCNMA1	ZNF75A
				DRAM2	UBXN1
				RWDD2B	RPL29
				SH3RF2	SLC1A7
				EEF1A1	PLPP3
				CD109	PRKAA2
				SAMD8	AK4
				GLYATL2	DHRS3
				TIMP4	LAPTM5
				LRP8	SYNC
				STEAP2	KIAA1522
				SSBP3	TMCO4
				MYO1E	CAMK2N1
				AFAP1L1	MXRA8
				TSPAN18	NFIA
				CREB3L1	NEXN
				ZNF618	ADGRL4
				C9orf91	NTNG1
				ACAN	C1orf52
				GRHL3	WDR63
				CNNM4	GBP2
				WASF2	VCAM1
				ABHD3	DDR2
				FAM46B	OLFML2B
				CLSTN2	FLVCR1
				GPR153	IER5
				AUTS2	ACP6
				PPP1R15B	PM20D1
				TAGLN2	RFTN2
				NBL1	PQLC3
				ADAMTS4	FRZB
				GART	ACTG2
				SV2A	C2orf44
				CSRP1	SGCB
				SCUBE1	INHBB
				PTMS	PDLIM5
				CYB5R1	BNIPL
				C1R	RNF149
				ALDH4A1	FAM175A
				SPON2	GPR155
				FAM131B	COL6A3
				ZYX	EOGT
				GNE	LMOD1
				CALM3	CCT3
				CPAMD8	STK36
				CILP2	FBLN2
				PDXK	NFASC
				ITGB2	SERPINI1
				PRMT2	CDS1
				SLC2A6	PPM1K
				SPTBN4	PTX3
				SLC25A44	RPL9
				LMNA	ABHD6
				PTH1R	APBB2
				UBQLN4	IL17RE
				LY6E	IL17RC
				SQSTM1	PRRT3
				MGAT4B	PCOLCE2
				RPL8	FYCO1
				PGAP3	LRRC2
				ITGA5	KLF15
				PLCD3	RPN1
				LARP4	ARHGEF3
				SPC24	LRPAP1
				CYB561A3	S100P
				UBXN1	PLXNB1
				RPL29	BSN
				LRP5	HSPA4L
				SLC1A7	MON1A
				C1orf123	PPM1M
				PLPP3	TMEM155
				KLHL21	FAM198B
				DHRS3	ITGA2
				SDC3	EDIL3
				SYNC	F2RL2
				MXRA8	SERINC5
				NFIA	CMYA5
				FUBP1	EBF1
				NEXN	NSA2
				SNX7	DCBLD1
				NTNG1	STXBP5
				GBP2	STK17A
				ARPC5	RPS14
				PEA15	PTTG1
				FLVCR1	CAMLG
				RBM15	BMPER
				KIF26B	KIF6
				CAPN2	ZNF704
				PQLC3	COL1A2
				FAM84A	FNDC1
				FRZB	CTSB
				FBXO41	RAD21
				INHBB	TNFRSF11B
				SCNM1	MICALL2
				RNF149	ALDH7A1
				CDC42EP3	OSR2
				S100A11	BAALC
				FZD5	KIAA1161
				PAQR3	MAMDC2
				ANTXR2	C8orf34
				GPR155	SVEP1
				COL6A3	FIGF
				EOGT	CARD19
				ATP1A1	AQP3
				LRRC58	LRFN5
				FSTL1	CFL2
				LMOD1	SLC16A9
				ARPC2	RPUSD4
				FBLN2	BEND7
				NFASC	ZNF503
				EIF5A2	QSOX2
				PPM1L	SDCCAG3
				PPP4R2	ZMYND19
				PTX3	E2F7
				RPL9	PACSIN3
				ABHD6	IFI27L1
				APBB2	PDZRN4
				IL17RE	CACNB2
				WDR43	HACD1
				ZDHHC3	JAM3
				FYCO1	ADAMTS15
				LRRC2	IKBIP
				KLF15	FBN1
				RPL39L	COX11
				ARHGEF3	FAM227B
				PLXNB1	STXBP4
				PPM1M	PLEKHF1
				PRSS12	TMEM100
				SAP30	RPL27A
				TMEM155	CENPN
				MAP9	TMEM41B
				FAM198B	RIMKLB
				FAM160A1	SEC11C
				ABCE1	HSP90B1
				ITGA2	COG1
				TMEM161B	FAM111A
				LMBRD2	KIF7
				STARD4	LDHD
				ANKRD33B	PEX11A
				PRRC1	TMEM170A
				F2RL1	ANPEP
				GRPEL2	NAV2
				ARSK	STAT6
				RICTOR	STX3
				UTP15	SCG5
				GRIK2	EVA1C
				DCBLD1	MBD6
				SFXN1	NKX3-1
				TMEM200A	TEF
				GALNT10	ACSF2
				SAP30L	URM1
				RPS14	TRIM68
				CAMLG	TPM4
				BMPER	RPL13
				STEAP1	ZNF641
				MIOS	CORO6
				HEY1	TUBA1A
				ZNF704	CDC42EP5
				COL1A2	PPP1R14A
				BRI3	EEF2
				CTSB	NXN
				RAD21	SLC43A2
				TNFRSF11B	CYB5D2
				OSGIN2	ZNF83
				ALDH7A1	ANGPTL4
				BAALC	CDK2AP2
				CTHRC1	BEST1
				INTS8	SLC3A2
				GEM	RPSA
				FAM219A	CTNNB1
				KIAA1161	SCARA3
				ABCA1	SCARA5
				MAMDC2	DDIT4
				HGSNAT	TTC39C
				SVEP1	UBTD2
				MID1IP1	FAM107A
				KIAA1958	DEGS2
				FIGF	TAP1
				NOL6	STIP1
				AQP3	HR
				PIGO	REEP4
				FAT3	TNXB
				LRFN5	LGI3
				CFL2	SERINC2
				GTF2A1	COL3A1
				CRYL1	AXIN2
				MICU2	SLC16A4
				DNAAF2	LRP1B
				KBTBD6	CNNM3
				QSOX2	SNTB2
				GHITM	STXBP6
				DDX21	TM4SF20
				ARHGEF40	DHRSX
				ZNF219	SLC25A6
				TRUB1	MN1
				IFI27L1	CA5B
				CACNB2	SLC50A1
				HACD1	GPRIN1
				LIPC	NPR1
				GPR176	CXCL8
				JAM3	PLEKHA2
				IKBIP	CLIC4
				FBN1	ZEB2
				CKB	LDB2
				TRMT61A	NLGN1
				NOLC1	CSGALNACT2
				CCT2	TM4SF1
				CLMP	GUSB
				COX11	ALCAM
				CUL5	YWHAG
				PLEKHF1	NIPA1
				TMEM100	ADRA1B
				IDH3A	ADPRM
				RPL27A	CRTAP
				TMEM41B	B3GNT2
				TK2	FOS
				TMED3	SETMAR
				SEC11C	SEMA3E
				TMEM135	MGMT
				HSP90B1	METTL7B
				CASC4	SERPINB9
				C16orf45	EMB
				KIF7	SGCD
				TMEM170A	HTRA3
				ANPEP	PPM1D
				NAV2	TMEM43
				STAT6	RPS9
				STX3	CYTL1
				PIP4K2C	ZNF160
				MAP1A	PRKCDBP
				EVA1C	DCDC1
				MARS	HAS2
				MBD6	FPR1
				NKX3-1	FEZ2
				TEF	C9orf16
				PBX3	ZNF692
				ACSF2	JUNB
				URM1	ZNF439
				C15orf39	ZNF440
				IGF2	KCND3
				STIM1	APLN
				TPM4	PDE7B
				RPL13	ZNF581
				ZNF641	DSEL
				CACNB3	RSL1D1
				KMT2D	ZNF274
				CORO6	BCL2
				TUBA1A	C3AR1
				GPD1	PTEN
				AXL	RPS7
				CDC42EP5	RNASEH1
				ZNF146	TVP23B
				PPP1R14A	QARS
				YIF1B	CALB2
				EEF2	FRMD3
				MFSD3	CEBPB
				SLC43A2	MACROD2
				RILP	B3GALT1
				ANGPTL4	BPGM
				SLC3A2	CSDC2
				SCARA3	RCAN2
				DDIT4	IL16
				TTC39C	CFAP53
				UBTD2	C2CD2L
				ACOX2	SYNPO2
				FAM107A	IL17D
				IRF2	PDE3A
				STIP1	ZFAND4
				HR	SLFN11
				TNXB	RPL38
				BMP1	CYP7B1
				SDPR	SSH3
				MTCL1	DHCR7
				COL3A1	LVRN
				AXIN2	ANKRD13D
				SLC16A4	MRGPRF
				TMEM208	LRRN3
				SEMA4C	ABCD2
				TCTN2	KIAA1919
				SNTB2	GLRX
				SLC35G2	TRIB1
				PPIC	NDNF
				PXDC1	SAA1
				IRS1	PEAK1
				AR	TNFRSF10D
				CHST14	TNFRSF10C
				MN1	CSPG4
				RSPO1	NUDT4
				SLC50A1	PC
				EFNA1	LRFN4
				GPRIN1	HSPB7
				SLC33A1	ADGRG2
				NPR1	SUSD5
				SDC2	STAT5B
				PLEKHA2	JUP
				DTWD2	HAP1
				RGPD8	PLK3
				FASN	PHOSPHO1
				MT1E	HOXB2
				LDB2	C1QTNF1
				NLGN1	SLCO4C1
				CSGALNACT2	UBXN2A
				KLF13	MSRB3
				ALCAM	ZHX3
				TMEM192	PODN
				NIPA1	RPL4
				RNF150	CNTNAP2
				FAXDC2	B4GAT1
				CRTAP	LEP
				B3GNT2	NR1D2
				SETMAR	RPL15
				EMX2	CD248
				SEMA3E	NDUFA11
				SLC30A1	PQLC2L
				DCLK2	KCTD13
				GPRC5C	PPM1E
				SERPINB9	DDIT3
				SMAGP	DCTN2
				IRX2	MED16
				EMB	CHST1
				STAT2	GOLGA8A
				SGCD	TP53I11
				AKAP13	EIF3F
				MINA	ARL10
				TMEM43	PCSK1
				RPS9	LPL
				MSANTD4	FOSL1
				PRKCDBP	TMEM70
				HAS2	MSRA
				FPR2	ETV4
				FPR1	PLEKHF2
				FEZ2	A2M
				TRIM8	CSTF3
				NETO2	SPHK1
				JUNB	SYNE3
				KCND3	RMDN1
				APLN	MYO1D
				PDE7B	ZNF843
				DSEL	CDK5R1
				CLSTN1	METRNL
				ZNF274	ZDHHC13
				ENC1	TALDO1
				SPSB1	ZBTB38
				BCL2	LRRN4CL
				COL8A2	MAGEF1
				EXOSC10	SAMD9L
				RPS21	TGIF1
				RPS7	PTRF
				TVP23B	SAMD12
				SYNPO	PIDD1
				QARS	JUN
				CYCS	NAALADL2
				CEBPB	FAM20C
				MACROD2	IMPDH2
				DPAGT1	GRAMD1C
				SPTLC3	DALRD3
				COPRS	ZNF518B
				B3GALT1	KDELC2
				BPGM	RNF212
				RCAN2	KCNG2
				IL16	DNAJC22
				C2CD2L	DTX3
				SYNPO2	ERN1
				GTPBP2	CPNE7
				IL17D	OPLAH
				ZNF24	FAM101A
				AFF1	EXOSC4
				PDE3A	ZNF852
				EFEMP2	EIF3K
				ZFAND4	RCC2
				CORO1B	FUCA1
				TMEM217	MAGED1
				RPL38	PTPN11
				SSH3	ZBTB18
				EGFL7	CIITA
				DHCR7	MYADM
				MRGPRF	SSC5D
				SH3RF3	TSHZ1
				LRRN3	ZADH2
				NOC3L	FZD2
				ABLIM3	MTURN
				GLRX	GAS1
				SYT12	TMEM64
				ZBTB21	GPR157
				NDNF	ARSJ
				EHBP1L1	CUEDC1
				PEAK1	AEN
				TNFRSF10D	PENK
				MOB1B	HIST3H2A
				CSPG4	ZNF322
				SNX33	DDX60L
				NUDT4	GPR88
				PC	AMIGO1
				LRFN4	SLC9A9
				HSPB7	PNMAL1
				SUSD5	CHST15
				AGFG1	IDH2
				STAT5B	DEXI
				DPY19L1	TDRKH
				C1QTNF1	UNC5C
				SLCO4C1	KCNA4
				KLHL15	C1S
				CD34	YBEY
				MSRB3	TSHZ2
				LEMD3	LIMK2
				FAM174A	RWDD4
				TRMT10C	NXPH3
				PODN	EPHB3
				LIG4	NTM
				CNTNAP2	BRICD5
				CMKLR1	TSKU
				LEP	CRIP2
				SH3PXD2B	GALNT9
				RPL15	COL18A1
				C4orf32	RPL35A
				FZD4	CEP63
				CD248	ZNF662
				PDE12	CAMK1D
				PQLC2L	GPC6
				PACS1	ARHGEF37
				PPM1E	FAM43B
				DCTN2	PTTG1IP
				CTDSP2	NPIPA1
				ARHGAP1	FBXL7
				MED16	BMP8A
				CHST1	UPP1
				TP53I11	CMTM4
				EIF3F	ZNF703
				ARL10	KIRREL
				PCSK1	TOB2
				LPL	ARSI
				ERCC4	DNAH2
				TMEM70	SMTN
				ZDHHC21	ACTG1
				PLEKHF2	GPR173
				A2M	C22orf46
				LYSMD3	OAF
				MBLAC2	ALDH1A3
				SPHK1	POU6F1
				SYNE3	PRKD1
				KBTBD11	SLIT3
				B3GNT5	EFNA5
				RNF152	MAP7D2
				MYO1D	MAML2
				FOXC2	TMEM255B
				CDK5R1	PROS1
				BASP1	PDE4B
				METRNL	2009-09-01
				FAM91A1	OSBP2
				FIBIN	TUSC5
				FAM210A	SDR42E1
				ZBTB38	ARMCX2
				LRRN4CL	FAM227A
				PPFIA3	SORCS2
				MAGEF1	UBOX5
				SAMD9L	RPS27L
				TGIF1	FAM43A
				PTRF	NPY2R
				RPLP2	LRRC37B
				JUN	NRBP2
				GBA	GP1BA
				THAP5	CDNF
				NAALADL2	TCN2
				POLR2L	ATP6V0A2
				ADAMTSL1	PARK2
				FAM26E	MAPK11
				IMPDH2	SP140L
				PDE4DIP	METTL7A
				DALRD3	ROR1
				KDELC2	MUC1
				PLEC	IRF7
				GALNT11	PRKG1
				MAF	TLCD2
				CTNNBIP1	LSAMP
				ERN1	PBX1
				SUZ12	EP400NL
				KCTD12	KCNQ5
				DHFRL1	SLC52A2
				CPN2	PCYT2
				CPNE7	DNAH14
				FAM101A	THNSL1
				PER1	RTN4RL1
				TMTC2	CYP2R1
				FARSA	WWOX
				CALR	CCDC84
				PACS2	RXRA
				EGR3	RPS23
				GEMIN4	GNG2
				ZBTB18	C6orf1
				LBX2	UBE2H
				GCC1	CYP27C1
				CIITA	KRT16
				CDC42EP4	HEXIM1
				LACC1	POFUT2
				MYADM	ZNF395
				PDXDC1	PLCD1
				TSHZ1	NAP1L1
				SOCS4	ANGPTL5
				TDRP	MT1X
				MTURN	SESTD1
				FAM73A	DYNC2H1
				MAB21L1	BCAM
				TMEM64	MAGI2
				SLC36A4	C11orf96
				PPA1	MAGEH1
				CUEDC1	TET3
				AEN	SPRY4
				SLC25A42	SECISBP2
				ADIPOQ	PEAR1
				ZNF746	LDLRAD2
				CCL13	KLHL17
				MEX3D	WNT7B
				PHLDA2	C6orf132
				YIPF6	CENPP
				SLC9A9	RALGAPA2
				C5orf24	NANOS1
				CHST15	LDOC1L
				IDH2	ZDHHC9
				UBA7	TMEM120B
				C1S	PRELP
				TSHZ2	RPL14
				KPNA2	HACD4
				BGN	KCTD21
				CEP97	APOD
				FES	H1F0
				GLRX5	PLAC9
				NXPH3	HN1
				NTM	S100A13
				ANXA2	PCDH18
				PAPPA	MAOA
				CRIP2	KAZN
				ACBD3	FAT4
				COL18A1	ACADSB
				RPL35A	SEMA4A
				PYCR1	TUBB
				ABAT	XPNPEP3
				CAMK1D	NTNG2
				GAS6	NUDT11
				FAM43B	EVL
				TMEM119	RFX8
				2015-09-01	GDAP2
				FBXL7	TCEAL3
				CMTM4	NACA
				ZNF703	LAMA2
				OLFML1	PLXNB2
				TOB2	AJAP1
				ARSI	TOMM7
				PRKX	SCN8A
				ACTG1	PDLIM7
				ALDH1A3	FLNA
				POU6F1	SLC39A10
				PRKD1	ANXA6
				SLIT3	SIGLEC15
				EFNA5	KIAA1671
				CSF1	ZNF772
				TMEM255B	LRRC8B
				PROS1	ZNF785
				CEND1	ENTPD4
				SOCS3	KANK2
				XPOT	ZNF786
				TMEM173	SLC22A5
				ZBTB40	GSTK1
				SMIM10	ELANE
				OSBP2	ZNF841
				TUSC5	MFAP5
				PRR16	CDC42SE1
				USP18	PARVA
				SORCS2	S100A10
				ROBO2	RPL37A
				FAM43A	TXNRD3
				NPY2R	CFD
				NOMO2	FAM118B
				PRMT3	MYO1C
				UBALD2	ADH5
				ATP6V0A2	RPL12
				PARK2	ZNF121
				METTL7A	AKAP17A
				PARPBP	GOLGA6L9
				ROR1	RPS4X
				MUC1	ZNF84
				PRKG1	TOR4A
				TLCD2	LPAR1
				LSAMP	HSD17B11
				AHNAK2	SLC29A3
				FAM212A	FAM109A
				PBX1	ASPH
				SLC52A2	ZNF26
				THNSL1	TPM2
				RTN4RL1	DDX39B
				RASA3	NUDT16
				WWOX	CCDC69
				THBS2	STK39
				RXRA	PAPSS2
				NKRF	PPP1R14C
				RPS23	SMOC1
				INSIG1	MSRB1
				TRABD2A	RPL10A
				POFUT2	COLGALT2
				ZNF395	RASSF9
				PLCD1	SCAMP5
				GCNT1	ALPK2
				SESTD1	PNP
				BCAM	ZNF277
				MAGI2	TOX
				MAGEH1	FICD
				TET3	ITPRIPL1
				THSD4	TOP1
				SECISBP2	RPL39
				PEAR1	DMD
				DNER	SMG5
				MORN2	TGM2
				C6orf132	ARMCX6
				NCR3LG1	RORB
				DCUN1D3	PLPP4
				COMMD6	HIST2H2BF
				PLSCR1	FOXO6
				CHM	ASAH2B
				H2AFX	AGAP9
				FAM83G	ZDBF2
				RALGAPA2	HLA-DOA
				NANOS1	COL5A2
				LDOC1L	TAP2
				PRELP	HLA-DRA
				MTF1	MICB
				HACD4	MICA
				PLAC9	HLA-C
				FAM180A	DDR1
				HLA-DRB1	GNB2L1
				SPATS2L	HLA-F
				S100A4	PNMAL2
				FAT4	TRIM13
				SRGAP3	VIT
				IARS	PDE7A
				NLGN3	CRLF2
				NTNG2	NYNRIN
				LONP1	DOK6
				NUDT11	ATP10A
				EVL	RAB12
				YRDC	LNP1
				TCEAL3	VGLL3
				SLC6A9	ANKRD28
				NACA	GPX3
				MME	C17orf51
				LAMA2	MLLT11
				HDAC2	LBH
				ADH1B	PPP1CB
				VKORC1L1	ATF6B
				PPTC7	DDAH2
				LAMB3	RPS29
				PDLIM7	DNASE1
				FLNA	ITGA1
				SLC39A10	AP1G2
				FUT11	FBXO16
				SMIM10L2B	LYRM4
				METTL9	ALG3
				ANXA6	PHB2
				MAFG	UBXN2B
				IGF2R	GOLGA8B
				PCBP2	MYL5
				PSMD12	PAM16
				ENTPD4	PPP1R3G
				KANK2	VAMP2
				DDI2	C2orf16
				SVIL	PLXNA4
				PELI1	CEBPD
				SLC22A5	NPTXR
				ADARB1	APOL6
				MAP3K5	UBA52
				SLC2A10	BTBD19
				SIPA1L1	ZNF469
				ELANE	ELFN1
				TOPORS	DHFR
				MFAP5	RPL41
				PARVA	HLA-DPA1
				S100A10	RPS18
				RPL37A	ZBED9
				CFD	HIST1H2BN
				TAF13	RBM14
				MYO1C	PCDHGC5
				ERO1A	CD302
				S100A6	ARPIN
				RPL12	HLA-DMB
				RPS4X	STON1
				CD2AP	EFNA4
				SOWAHC	IFITM10
				SVIP	CFHR1
				HSD17B11	RBM12
				GFPT1	APOBEC3C
				MGEA5	UBAP1L
				MT1F	HAUS5
				TXNRD1	TMEM150C
				TPM2	RP11-295K3.1
				ANKRD35	ZNF550
				ATL1	HOXA10
				ITGBL1	TMEM200B
				NUDT16	TRNP1
				CEP290	PCDHGB2
				UNC13B	SLC22A18AS
				RPL10A	CYP2A6
				COLGALT2	POLG2
				RASSF9	ITGB3
				ZNF521	PECAM1
				ALPK2	PCDHGB3
				PNP	PCDHGA4
				SFT2D1	SPON1
				SELT	NBPF11
				TOX	TXNIP
				CES1	RASL10B
				FICD	MMP28
				ITPRIPL1	ADRA2B
				TOP1	ZNF280B
				MAP3K3	LENG9
				RPL39	SGK223
				DZIP3	ARHGAP23
				DMD	PCDHGB5
				MFAP3L	MARCKS
				TGM2	HIST1H3H
				NHSL2	AC090498.1
				ASAH2B
				ZDBF2
				HLA-DOA
				COL5A2
				TAP2
				HLA-DRA
				LAYN
				NFKBIL1
				MICA
				HLA-C
				GNL1
				GNB2L1
				FAM196B
				DCTN1
				PNMAL2
				TRIM13
				VIT
				C15orf59
				MT1M
				SAMD9
				TMSB4X
				ITSN1
				NYNRIN
				ATP10A
				RAB12
				VGLL3
				ANKRD28
				GPX3
[truncated: 59 more rows]

## Sheet: NAD Upregulated genes GO_BP
NAD Upregulated genes Biological Processes
Collection(s):	Biological processes
# overlaps shown:	100
# genesets in collections:	7350
# genes in comparison (n):	280
# genes in universe (N):	38055
							-LOG10
Gene Set Name	# Genes in Gene Set (K)	Description	# Genes in Overlap (k)	k/K	p-value	FDR q-value	p-value	FDR q-value
GO_APOPTOTIC_PROCESS	1980	A programmed cell death process which begins when a cell receives an internal (e.g. DNA damage) or external signal (e.g. an extracellular death ligand), and proceeds through a series of biochemical events (signaling pathway phase) which trigger an execution phase. The execution phase is the last step of an apoptotic process, and is typically characterized by rounding-up of the cell, retraction of…	52	0.0263	1.14e-15	8.41e-12	14.9431	11.0752	XBP1	HERPUD1	PMAIP1	HIF1A	CD74	SKIL	ERN1	HYOU1	DNAJA1	PLAUR	NKX3-1	EDA2R	TNFRSF10B	BCL3	RRM2B	DDIT4	CEBPB	CDKN1A	CHAC1	AEN	HYAL2	VEGFA	WNT5A	TGM2	PPARD	IER3	TNFRSF10A	NGF	UNC5B	SPHK1	PIM2	DUSP6	GDF15	CDK5R1	ARHGEF3	APLP1	HSP90B1	HSPA5	CTSB	SERPINB9	SLC39A10
GO_INTRINSIC_APOPTOTIC_SIGNALING_PATHWAY	288	A series of molecular signals in which an intracellular signal is conveyed to trigger the apoptotic death of a cell. The pathway starts with reception of an intracellular signal (e.g. DNA damage, endoplasmic reticulum stress, oxidative stress etc.), and ends when the execution phase of apoptosis is triggered. The intrinsic apoptotic signaling pathway is crucially regulated by permeabilization of …	20	0.0694	6.06e-14	1.95e-10	13.2175	9.70997	XBP1	HERPUD1	PMAIP1	HIF1A	CD74	SKIL	ERN1	HYOU1	DNAJA1	PLAUR	NKX3-1	EDA2R	TNFRSF10B	BCL3	RRM2B	DDIT4	CEBPB	CDKN1A	CHAC1	AEN
GO_REGULATION_OF_INTRACELLULAR_SIGNAL_TRANSDUCTION	1846	Any process that modulates the frequency, rate or extent of intracellular signal transduction. [GOC:dph, GOC:signaling, GOC:tb, GOC:TermGenie]	47	0.0255	1.03e-13	1.95e-10	12.9872	9.70997	XBP1	HERPUD1	PMAIP1	HIF1A	CD74	SKIL	ERN1	HYOU1	DNAJA1	PLAUR	NKX3-1	EDA2R	TNFRSF10B	BCL3	RRM2B	DDIT4	HYAL2	VEGFA	WNT5A	TGM2	PPARD	IER3	TNFRSF10A	NGF	UNC5B	SPHK1	PIM2	DUSP6	GDF15	CDK5R1	ARHGEF3	APLP1	HSP90AA1	FPR1	TRIM13	RGS2	SLC20A1	LIF	TRIB2	IGFBP4	RNF149
GO_REGULATION_OF_RESPONSE_TO_STRESS	1497	Any process that modulates the frequency, rate or extent of a response to stress. Response to stress is a change in state or activity of a cell or an organism (in terms of movement, secretion, enzyme production, gene expression, etc.) as a result of a disturbance in organismal or cellular homeostasis, usually, but not necessarily, exogenous (e.g. temperature, humidity, ionizing radiation). [GOC:d…	42	0.0281	1.06e-13	1.95e-10	12.9747	9.70997	XBP1	HERPUD1	PMAIP1	HIF1A	CD74	SKIL	ERN1	HYOU1	DNAJA1	PLAUR	NKX3-1	EDA2R	HYAL2	VEGFA	WNT5A	TGM2	PPARD	IER3	HSP90AA1	CEBPB	CDKN1A	HSP90B1	HSPA5	CTSB	SERPINB9	CEBPG	MANF	DDX11	DNAJB9	FICD	TNFAIP6	ITGA2	CHORDC1	LBP	SBNO2	OSMR	TFPI	MICA	MAGEF1	HMGA1	PVR
GO_HOMEOSTATIC_PROCESS	1913	Any biological process involved in the maintenance of an internal steady state. [GOC:jl, ISBN:0395825172]	47	0.0246	3.69e-13	5.42e-10	12.433	9.266	XBP1	HERPUD1	PMAIP1	HIF1A	CD74	SKIL	ERN1	HYAL2	VEGFA	WNT5A	TGM2	HSP90AA1	CEBPB	HSP90B1	CEBPG	FPR1	SLC39A10	PPT1	ANGPTL4	NPC1	PDIA4	SV2A	TF	SLC16A1	CEMIP	ATP6V0A2	ATP1B3	ATP6V0B	SLC39A14	ATP13A1	FLVCR1	SLC22A17	SLC9A7	PQLC2	SLC25A37	CNNM4	GLRX	SLC22A5	C2CD2L	ITGB3	PTPRN
GO_APOPTOTIC_SIGNALING_PATHWAY	595	A series of molecular signals which triggers the apoptotic death of a cell. The pathway starts with reception of a signal, and ends when the execution phase of apoptosis is triggered. [GOC:mtg_apoptosis]	26	0.0437	5.11e-13	6.26e-10	12.2916	9.20343	XBP1	HERPUD1	PMAIP1	HIF1A	CD74	SKIL	ERN1	HYAL2	CEBPB	HYOU1	DNAJA1	PLAUR	NKX3-1	EDA2R	PPARD	CDKN1A	TNFRSF10B	BCL3	RRM2B	DDIT4	TNFRSF10A	NGF	UNC5B	CHAC1	AEN	SRGN
GO_REGULATION_OF_CELL_DEATH	1723	Any process that modulates the rate or frequency of cell death. Cell death is the specific activation or halting of processes within a cell so that its vital functions markedly cease, rather than simply deteriorating gradually over time, which culminates in cell death. [GOC:dph, GOC:tb]	44	0.0255	6.38e-13	6.7e-10	12.1952	9.17393	XBP1	HERPUD1	PMAIP1	HIF1A	CD74	SKIL	HYAL2	CEBPB	HYOU1	DNAJA1	PLAUR	NKX3-1	PPARD	CDKN1A	TNFRSF10B	BCL3	RRM2B	DDIT4	TNFRSF10A	NGF	UNC5B	VEGFA	WNT5A	TGM2	HSP90B1	SLC39A10	PPT1	ANGPTL4	NPC1	IER3	HSPA5	CTSB	SERPINB9	SPHK1	PIM2	DUSP6	GDF15	CDK5R1	ARHGEF3	TRIM13	CPEB4
GO_RESPONSE_TO_ENDOPLASMIC_RETICULUM_STRESS	272	Any process that results in a change in state or activity of a cell (in terms of movement, secretion, enzyme production, gene expression, etc.) as a result of a stress acting at the endoplasmic reticulum. ER stress usually results from the accumulation of unfolded or misfolded proteins in the ER lumen. [GOC:cjm, GOC:mah]	18	0.0662	2.54e-12	2.33e-09	11.5952	8.63264	XBP1	HERPUD1	PMAIP1	CEBPB	HYOU1	TNFRSF10B	HSP90B1	HSPA5	TRIM13	ERN1	CHAC1	PDIA4	MANF	DDX11	DNAJB9	FICD	HSPA13	SRPRB
GO_TRANSMEMBRANE_TRANSPORT	1587	The process in which a solute is transported across a lipid bilayer, from one side of a membrane to the other. [GOC:dph, GOC:jid]	41	0.0258	3e-12	2.45e-09	11.5229	8.61083	HSPA5	PPARD	SLC39A10	SV2A	TF	SLC16A1	CEMIP	ATP6V0A2	ATP1B3	ATP6V0B	SLC39A14	ATP13A1	FLVCR1	SLC22A17	SLC9A7	PQLC2	SLC25A37	CNNM4	GLRX	SLC22A5	RGS2	SLC20A1	SLCO4C1	AZIN2	ABCC5	TUSC3	EHD3	SLC16A3	SLC7A5	EMB	CLCA2	ATP10D	SLC16A4	TSPAN13	NIPA1	SLC2A3	SLC50A1	TAP2	SLC35E4	GPR155	ABCC10
GO_ION_TRANSPORT	1677	The directed movement of charged atoms or small charged molecules into, out of or within a cell, or between cells, by means of some agent such as a transporter or pore. [GOC:ai]	41	0.0244	1.67e-11	1.23e-08	10.7773	7.91009	PPARD	SLC39A10	SV2A	TF	SLC16A1	CEMIP	ATP6V0A2	ATP1B3	ATP6V0B	SLC39A14	ATP13A1	FLVCR1	SLC22A17	SLC9A7	PQLC2	SLC25A37	CNNM4	GLRX	SLC22A5	RGS2	SLC20A1	SLCO4C1	AZIN2	ABCC5	TUSC3	EHD3	SLC16A3	SLC7A5	EMB	CLCA2	ATP10D	SLC16A4	TSPAN13	NIPA1	CEBPB	C2CD2L	STX1A	G6PC3	SLC52A2	PITPNC1	SARAF
GO_RESPONSE_TO_TOPOLOGICALLY_INCORRECT_PROTEIN	195	Any process that results in a change in state or activity of a cell or an organism (in terms of movement, secretion, enzyme production, gene expression, etc.) as a result of a protein that is not folded in its correct three-dimensional structure. [GOC:bf]	15	0.0769	2.08e-11	1.39e-08	10.6819	7.85699	HSPA5	XBP1	HERPUD1	HYOU1	HSP90B1	ERN1	CHAC1	MANF	DDX11	DNAJB9	FICD	HSPA13	SRPRB	DNAJA1	HSP90AA1
GO_SECRETION	1638	The controlled release of a substance by a cell or a tissue. [GOC:ai]	40	0.0244	3.15e-11	1.82e-08	10.5017	7.73993	XBP1	MANF	HSP90AA1	PPARD	SV2A	TF	SLC16A1	SLCO4C1	C2CD2L	STX1A	SLC2A3	PDIA4	HIF1A	CD74	HYAL2	PLAUR	NKX3-1	VEGFA	WNT5A	PPT1	CTSB	SRGN	FPR1	ITGB3	PTPRN	QSOX1	TNFAIP6	LIF	PNP	POFUT2	PECAM1	STX3	AGA	GGH	PI4K2A	SYNGR2	TAGLN2	MCTP2	MIA2	TVP23B
GO_NEGATIVE_REGULATION_OF_CELL_DEATH	1019	Any process that decreases the rate or frequency of cell death. Cell death is the specific activation or halting of processes within a cell so that its vital functions markedly cease, rather than simply deteriorating gradually over time, which culminates in cell death. [GOC:BHF, GOC:dph, GOC:tb]	31	0.0304	3.22e-11	1.82e-08	10.4921	7.73993	XBP1	PPARD	HIF1A	CD74	PLAUR	VEGFA	WNT5A	PPT1	HSPA5	HERPUD1	HYOU1	HSP90B1	DNAJA1	SLC39A10	CEBPB	TNFRSF10B	CDKN1A	BCL3	RRM2B	TNFRSF10A	NGF	UNC5B	ANGPTL4	NPC1	IER3	SERPINB9	SPHK1	PIM2	CPEB4	TNFRSF10D	CBX4
GO_ORGANONITROGEN_COMPOUND_BIOSYNTHETIC_PROCESS	1839	The chemical reactions and pathways resulting in the formation of organonitrogen compound. [GOC:pr, GOC:TermGenie]	41	0.0223	2.72e-10	1.38e-07	9.56543	6.86012	HIF1A	PPT1	CEBPB	BCL3	NPC1	SPHK1	CPEB4	ITGB3	PNP	POFUT2	CHAC1	CEMIP	RGS2	AZIN2	ABCC5	TUSC3	AMPD2	ITGA2	TRIB2	WARS	KYNU	B3GNT2	ELOVL4	CHST1	CHST15	ASAH2B	PSAT1	TARS	HAS1	MOGS	TET3	CSGALNACT2	CHST7	CHPF2	MGAT4B	ALG3	ALG1	PCSK1	SECISBP2	ZDHHC2	HHAT
GO_REGULATION_OF_PROTEIN_MODIFICATION_PROCESS	1843	Any process that modulates the frequency, rate or extent of the covalent alteration of one or more amino acid residues within a protein. [GOC:mah, GOC:tb]	41	0.0222	2.9e-10	1.38e-07	9.5376	6.86012	SPHK1	ITGB3	CEMIP	RGS2	TRIB2	WARS	CD74	PLAUR	VEGFA	WNT5A	HSPA5	HERPUD1	HSP90B1	DNAJA1	SLC39A10	TNFRSF10B	CDKN1A	TNFRSF10A	NGF	HSP90AA1	HYAL2	NKX3-1	FPR1	LIF	PECAM1	ERN1	DDIT4	DUSP6	GDF15	CDK5R1	EDA2R	CCNE1	CHORDC1	IGFBP4	RNF149	C9orf72	CDKN2B	ARRDC4	PPM1E	BEX4	ZNF274
GO_CHEMICAL_HOMEOSTASIS	1184	Any biological process involved in the maintenance of an internal steady state of a chemical. [GOC:isa_complete]	32	0.027	2.99e-10	1.38e-07	9.52433	6.86012	CEMIP	VEGFA	WNT5A	HERPUD1	HSP90B1	SLC39A10	HYAL2	FPR1	ERN1	HIF1A	PPT1	NPC1	XBP1	ANGPTL4	SV2A	TF	SLC16A1	C2CD2L	PTPRN	ATP6V0A2	ATP1B3	ATP6V0B	SLC39A14	ATP13A1	FLVCR1	SLC22A17	SLC9A7	PQLC2	SLC25A37	CNNM4	TGM2	ERO1B
GO_RESPONSE_TO_CYTOKINE	1192	Any process that results in a change in state or activity of a cell or an organism (in terms of movement, secretion, enzyme production, gene expression, etc.) as a result of a cytokine stimulus. [GOC:sl]	32	0.0268	3.54e-10	1.53e-07	9.451	6.81531	VEGFA	WNT5A	HSP90B1	HYAL2	FPR1	HIF1A	XBP1	PTPRN	SPHK1	CD74	HSPA5	CDKN1A	HSP90AA1	NKX3-1	LIF	EDA2R	CEBPB	KYNU	B3GNT2	STX1A	STX3	SKIL	LBP	SBNO2	OSMR	TFPI	JUNB	HLA-C	CIITA	HLA-DPA1	HLA-DRA	STIP1
GO_RESPONSE_TO_ABIOTIC_STIMULUS	1230	Any process that results in a change in state or activity of a cell or an organism (in terms of movement, secretion, enzyme production, gene expression, etc.) as a result of an abiotic (not derived from living organisms) stimulus. [GOC:hb]	32	0.026	7.65e-10	3.06e-07	9.11634	6.51428	VEGFA	HSP90B1	HYAL2	HIF1A	HSPA5	CDKN1A	HSP90AA1	NKX3-1	STX1A	JUNB	ANGPTL4	ATP6V0A2	DNAJA1	TNFRSF10B	TNFRSF10A	DDIT4	CHORDC1	BCL3	CPEB4	ITGA2	ELOVL4	PPARD	HYOU1	HSPA13	PMAIP1	TRIM13	TXNIP	AEN	MICA	SCARA3	PICK1	IKBIP
GO_POSITIVE_REGULATION_OF_SIGNALING	1828	Any process that activates, maintains or increases the frequency, rate or extent of a signaling process. [GOC:mtg_signal]	40	0.0219	7.91e-10	3.06e-07	9.10182	6.51428	VEGFA	HYAL2	HIF1A	HSP90AA1	NKX3-1	STX1A	TNFRSF10B	TNFRSF10A	ITGA2	PPARD	PMAIP1	TRIM13	WNT5A	FPR1	XBP1	SPHK1	CD74	LIF	EDA2R	STX3	SKIL	LBP	SLC39A10	ERN1	C2CD2L	TGM2	ITGB3	PLAUR	NGF	PECAM1	DUSP6	GDF15	IGFBP4	CDKN2B	UNC5B	PIM2	SLC20A1	PRAG1	CYFIP2	SH2B3
GO_POSITIVE_REGULATION_OF_MOLECULAR_FUNCTION	1756	Any process that activates or increases the rate or extent of a molecular function, an elemental biological activity occurring at the molecular level, such as catalysis or binding. [GO:jl]	39	0.0222	8.71e-10	3.2e-07	9.05998	6.49485	VEGFA	HIF1A	HSP90AA1	NKX3-1	TNFRSF10B	TNFRSF10A	ITGA2	PMAIP1	TRIM13	WNT5A	FPR1	SPHK1	CD74	EDA2R	SLC39A10	ERN1	ITGB3	PLAUR	NGF	DUSP6	GDF15	CYFIP2	CDKN1A	DNAJA1	CEMIP	HERPUD1	ATP1B3	RGS2	CDK5R1	ARRDC4	AZIN2	DDX11	GLRX	EHD3	CEBPG	RALGAPA2	SIPA1L2	STARD8	TBC1D4
GO_CELLULAR_HOMEOSTASIS	971	Any process involved in the maintenance of an internal steady state at the level of the cell. [GOC:isa_complete, GOC:jl, ISBN:0395825172]	28	0.0288	1.01e-09	3.38e-07	8.99568	6.47108	HIF1A	WNT5A	FPR1	SLC39A10	ERN1	CEMIP	HERPUD1	ATP1B3	GLRX	XBP1	C2CD2L	TGM2	HSP90B1	ATP6V0A2	PTPRN	PPT1	SV2A	TF	ATP6V0B	SLC39A14	ATP13A1	FLVCR1	SLC22A17	SLC9A7	ERO1B	PDIA4	QSOX1	QSOX2
GO_SMALL_MOLECULE_METABOLIC_PROCESS	1688	The chemical reactions and pathways involving small molecules, any low molecular weight, monomeric, non-encoded molecule. [GOC:curators, GOC:pde, GOC:vw]	38	0.0225	1.01e-09	3.38e-07	8.99568	6.47108	HIF1A	GLRX	XBP1	ERO1B	PMAIP1	SPHK1	CD74	PPARD	IGFBP4	ELOVL4	KYNU	NPC1	SLC16A1	WARS	PNP	POFUT2	AMPD2	CHST1	CHST15	ASAH2B	PSAT1	TARS	RRM2B	SLC2A3	SLC16A3	SLC7A5	G6PC3	SLC52A2	ISYNA1	SYNJ2	DHCR7	MSMO1	SQLE	SC5D	FDFT1	FADS2	OLAH	ENTPD4
GO_REGULATION_OF_PHOSPHORUS_METABOLIC_PROCESS	1694	Any process that modulates the frequency, rate or extent of the chemical reactions and pathways involving phosphorus or compounds containing phosphorus. [GOC:ai]	38	0.0224	1.12e-09	3.57e-07	8.95078	6.44733	SPHK1	CD74	IGFBP4	WARS	WNT5A	FPR1	SLC39A10	ERN1	CEMIP	HSP90B1	VEGFA	HSP90AA1	NKX3-1	TNFRSF10B	TNFRSF10A	ITGA2	EDA2R	ITGB3	PLAUR	NGF	DUSP6	GDF15	CDKN1A	DNAJA1	RGS2	CDK5R1	HYAL2	LIF	PECAM1	CDKN2B	DDIT4	CHORDC1	TRIB2	CCNE1	RNF149	C9orf72	PPM1E	CSRNP2
GO_ENDOPLASMIC_RETICULUM_UNFOLDED_PROTEIN_RESPONSE	117	The series of molecular signals generated as a consequence of the presence of unfolded proteins in the endoplasmic reticulum (ER) or other ER-related stress; results in changes in the regulation of transcription and translation. [GOC:mah, PMID:12042763]	11	0.094	1.22e-09	3.75e-07	8.91364	6.42597	ERN1	HSP90B1	XBP1	HERPUD1	DDX11	HSPA5	HYOU1	HSPA13	DNAJB9	FICD	SRPRB
GO_REGULATION_OF_CELLULAR_RESPONSE_TO_STRESS	730	Any process that modulates the frequency, rate or extent of a cellular response to stress. Cellular response to stress is a change in state or activity of a cell (in terms of movement, secretion, enzyme production, gene expression, etc.) as a result of a stimulus indicating the organism is under stress. The stress is usually, but not necessarily, exogenous (e.g. temperature, humidity, ionizing ra…	24	0.0329	1.34e-09	3.95e-07	8.8729	6.4034	ERN1	XBP1	HERPUD1	DDX11	HSPA5	HYOU1	DNAJB9	FICD	CD74	WNT5A	VEGFA	HSP90AA1	NKX3-1	EDA2R	DNAJA1	CHORDC1	HIF1A	PMAIP1	CEBPG	SKIL	IER3	MANF	MAGEF1	HMGA1
GO_LOCOMOTION	1943	Self-propelled movement of a cell or organism from one location to another. [GOC:dgh]	40	0.0206	4.45e-09	1.26e-06	8.35164	5.89963	XBP1	HSPA5	CD74	WNT5A	VEGFA	DNAJA1	HIF1A	SPHK1	FPR1	CEMIP	TNFRSF10B	TNFRSF10A	ITGA2	ITGB3	PLAUR	CDK5R1	HYAL2	PECAM1	DDIT4	PPARD	SLC16A1	SLC16A3	SLC7A5	ATP1B3	TRIM13	CYFIP2	STX3	LBP	UNC5B	PRAG1	B3GNT2	BEX4	HAS1	TNFRSF10D	TNFAIP6	EMB	ABHD6	MBOAT7	CELSR1	STRIP2
GO_IMMUNE_EFFECTOR_PROCESS	1253	Any process of the immune system that can potentially contribute to an immune response. [GO_REF:0000022, GOC:add, GOC:mtg_15nov05, ISBN:0781735149]	31	0.0247	4.67e-09	1.27e-06	8.33068	5.8962	XBP1	CD74	WNT5A	FPR1	PLAUR	HYAL2	PECAM1	DDIT4	CYFIP2	LBP	TNFAIP6	HSP90AA1	PMAIP1	CEBPG	PNP	SLC2A3	QSOX1	BCL3	MICA	SCARA3	SBNO2	HLA-C	SERPINB9	SLCO4C1	CTSB	AGA	GGH	PI4K2A	PVR	CD46	POLR3A
GO_DEFENSE_RESPONSE	1709	Reactions, triggered in response to the presence of a foreign body or the occurrence of an injury, which result in restriction of damage to the organism attacked or prevention/recovery from the infection caused by the attack. [GOC:go_curators]	37	0.0217	4.86e-09	1.28e-06	8.31336	5.89279	CD74	WNT5A	FPR1	HYAL2	DDIT4	LBP	TNFAIP6	PMAIP1	CEBPG	BCL3	MICA	SCARA3	SBNO2	HLA-C	SERPINB9	CTSB	PVR	CD46	POLR3A	HIF1A	SPHK1	ITGA2	PPARD	TRIM13	HSP90B1	IGFBP4	KYNU	CHST1	TGM2	CEBPB	OSMR	CIITA	HLA-DPA1	HLA-DRA	FNDC4	SRPK1	PARP4
GO_PROTEIN_PHOSPHORYLATION	1967	The process of introducing a phosphate group on to a protein. [GOC:hb]	40	0.0203	6.26e-09	1.59e-06	8.20343	5.7986	CD74	WNT5A	FPR1	HYAL2	DDIT4	SPHK1	IGFBP4	SRPK1	PLAUR	PECAM1	HSP90AA1	VEGFA	DNAJA1	CEMIP	TNFRSF10B	TNFRSF10A	ITGB3	CDK5R1	PRAG1	ERN1	NKX3-1	EDA2R	CHORDC1	WARS	NGF	DUSP6	GDF15	CDKN1A	RGS2	LIF	CDKN2B	TRIB2	CCNE1	RNF149	C9orf72	PPM1E	PIM2	PICK1	TOP1	CDK17
GO_NEGATIVE_REGULATION_OF_RESPONSE_TO_STIMULUS	1655	Any process that stops, prevents, or reduces the frequency, rate or extent of a response to a stimulus. Response to stimulus is a change in state or activity of a cell or an organism (in terms of movement, secretion, enzyme production, gene expression, etc.) as a result of a stimulus. [GOC:jid]	36	0.0218	7.11e-09	1.74e-06	8.14813	5.75945	CD74	WNT5A	HYAL2	DDIT4	IGFBP4	PLAUR	DNAJA1	TNFRSF10B	TNFRSF10A	NKX3-1	DUSP6	GDF15	CDKN1A	RGS2	LIF	RNF149	TNFAIP6	BCL3	MICA	SERPINB9	CD46	HIF1A	PPARD	FNDC4	XBP1	HSPA5	UNC5B	HERPUD1	HYOU1	DNAJB9	SKIL	MAGEF1	RRM2B	TFPI	CHAC1	APLP1
GO_CARBOHYDRATE_DERIVATIVE_METABOLIC_PROCESS	940	The chemical reactions and pathways involving carbohydrate derivative. [GOC:TermGenie]	26	0.0277	9.64e-09	2.29e-06	8.01592	5.64016	HIF1A	PPARD	RRM2B	CEMIP	TRIM13	CHST1	AGA	B3GNT2	HAS1	ELOVL4	NPC1	POFUT2	AMPD2	CHST15	G6PC3	PPT1	ABCC5	TUSC3	MOGS	TET3	CSGALNACT2	CHST7	CHPF2	MGAT4B	ALG3	ALG1
GO_REGULATION_OF_RESPONSE_TO_ENDOPLASMIC_RETICULUM_STRESS	82	Any process that modulates the frequency, rate or extent of response to endoplasmic reticulum stress. [GO_REF:0000058, GOC:aruk, GOC:bc, GOC:TermGenie, PMID:21803450]	9	0.1098	1.02e-08	2.34e-06	7.9914	5.63078	XBP1	HSPA5	HERPUD1	HYOU1	DNAJB9	ERN1	PMAIP1	FICD	MANF
GO_ION_HOMEOSTASIS	813	Any process involved in the maintenance of an internal steady state of ions within an organism or cell. [GOC:ai]	24	0.0295	1.08e-08	2.4e-06	7.96658	5.61979	XBP1	HERPUD1	HIF1A	CEMIP	PPT1	WNT5A	HYAL2	FPR1	HSP90B1	TGM2	ATP1B3	SLC39A10	ATP6V0A2	SV2A	TF	ATP6V0B	SLC39A14	ATP13A1	FLVCR1	SLC22A17	SLC9A7	PQLC2	SLC25A37	CNNM4
GO_REGULATION_OF_TRANSFERASE_ACTIVITY	963	Any process that modulates the frequency, rate or extent of transferase activity, the catalysis of the transfer of a group, e.g. a methyl group, glycosyl group, acyl group, phosphorus-containing, or other groups, from one compound (generally regarded as the donor) to another compound (generally regarded as the acceptor). Transferase is the systematic name for any enzyme of EC class 2. [EC:2.-.-.-…	26	0.027	1.57e-08	3.31e-06	7.8041	5.48017	CEMIP	WNT5A	HYAL2	FPR1	ERN1	CD74	DNAJA1	TNFRSF10B	TNFRSF10A	DUSP6	GDF15	CDKN1A	RGS2	HSP90AA1	VEGFA	ITGB3	CDK5R1	CHORDC1	WARS	NGF	CDKN2B	TRIB2	CCNE1	PPM1E	PARP4	ARRDC4
GO_PROTEIN_FOLDING	226	The process of assisting in the covalent and noncovalent assembly of single chain polypeptides or multisubunit complexes into the correct tertiary structure. [GOC:go_curators, GOC:rb]	13	0.0575	1.58e-08	3.31e-06	7.80134	5.48017	CD74	DNAJA1	HSP90AA1	CHORDC1	HSP90B1	HSPA5	MOGS	SPHK1	HSPA13	ERO1B	PDIA4	CLGN	LMAN2L
GO_INTRINSIC_APOPTOTIC_SIGNALING_PATHWAY_IN_RESPONSE_TO_ENDOPLASMIC_RETICULUM_STRESS	61	A series of molecular signals in which an intracellular signal is conveyed to trigger the apoptotic death of a cell. The pathway is induced in response to a stimulus indicating endoplasmic reticulum (ER) stress, and ends when the execution phase of apoptosis is triggered. ER stress usually results from the accumulation of unfolded or misfolded proteins in the ER lumen. [GOC:mah, GOC:mtg_apoptosis…	8	0.1311	1.63e-08	3.33e-06	7.78781	5.47756	ERN1	TNFRSF10B	XBP1	HERPUD1	HYOU1	PMAIP1	CHAC1	CEBPB
GO_IRE1_MEDIATED_UNFOLDED_PROTEIN_RESPONSE	64	A series of molecular signals mediated by the endoplasmic reticulum stress sensor IRE1 (Inositol-requiring transmembrane kinase/endonuclease). Begins with activation of IRE1 in response to endoplasmic reticulum (ER) stress, and ends with regulation of a downstream cellular process, e.g. transcription. One target of activated IRE1 is the transcription factor HAC1 in yeast, or XBP1 in mammals; IRE1…	8	0.125	2.41e-08	4.78e-06	7.61798	5.32057	ERN1	XBP1	HYOU1	HSPA5	DNAJB9	FICD	DDX11	SRPRB
GO_CARBOHYDRATE_DERIVATIVE_BIOSYNTHETIC_PROCESS	661	The chemical reactions and pathways resulting in the formation of carbohydrate derivative. [GOC:TermGenie]	21	0.0318	2.68e-08	5.13e-06	7.57187	5.28988	MOGS	CEMIP	PPT1	RRM2B	CHST1	B3GNT2	HAS1	ELOVL4	NPC1	POFUT2	AMPD2	CHST15	ABCC5	TUSC3	TET3	CSGALNACT2	CHST7	CHPF2	MGAT4B	ALG3	ALG1
GO_CELLULAR_RESPONSE_TO_TOPOLOGICALLY_INCORRECT_PROTEIN	157	Any process that results in a change in state or activity of a cell (in terms of movement, secretion, enzyme production, gene expression, etc.) as a result of a protein that is not folded in its correct three-dimensional structure. [GOC:bf]	11	0.0701	2.72e-08	5.13e-06	7.56543	5.28988	ERN1	XBP1	HYOU1	HSPA5	DNAJB9	FICD	DDX11	SRPRB	HERPUD1	HSP90B1	HSPA13
GO_REGULATION_OF_KINASE_ACTIVITY	864	Any process that modulates the frequency, rate or extent of kinase activity, the catalysis of the transfer of a phosphate group, usually from ATP, to a substrate molecule. [GOC:bf]	24	0.0278	3.39e-08	6.18e-06	7.4698	5.20901	ERN1	CEMIP	TNFRSF10B	CD74	DNAJA1	HSP90AA1	CHORDC1	WNT5A	HYAL2	FPR1	TNFRSF10A	DUSP6	GDF15	CDKN1A	RGS2	VEGFA	ITGB3	CDK5R1	WARS	NGF	CDKN2B	TRIB2	CCNE1	PPM1E
GO_PROTEOLYSIS	1762	The hydrolysis of proteins into smaller polypeptides and/or amino acids by cleavage of their peptide bonds. [GOC:bf, GOC:mah]	36	0.0204	3.47e-08	6.18e-06	7.45967	5.20901	TNFRSF10B	TNFRSF10A	VEGFA	NGF	TRIB2	XBP1	HSPA5	DNAJB9	HERPUD1	HSP90B1	HSPA13	PMAIP1	CHAC1	ERO1B	HIF1A	TRIM13	AGA	PLAUR	NKX3-1	RNF149	SERPINB9	MAGEF1	TFPI	CTSB	CYFIP2	GGH	PCSK1	SRGN	CLCA2	TFPI2	UBXN2B	SEC11C	CPD	LACTB	MBD6	RHBDD2
GO_ANION_TRANSPORT	611	The directed movement of anions, atoms or small molecules with a net negative charge, into, out of or within a cell, or between cells, by means of some agent such as a transporter or pore. [GOC:ai]	20	0.0327	3.57e-08	6.18e-06	7.44733	5.20901	CLCA2	RGS2	ABCC5	CEBPB	SV2A	PQLC2	PPARD	G6PC3	SLCO4C1	SLC16A1	SLC16A3	SLC7A5	EMB	SLC52A2	C2CD2L	STX1A	SLC20A1	ATP10D	SLC16A4	PITPNC1
GO_NEGATIVE_REGULATION_OF_MOLECULAR_FUNCTION	1147	Any process that stops or reduces the rate or extent of a molecular function, an elemental biological activity occurring at the molecular level, such as catalysis or binding. [GO:jl]	28	0.0244	3.61e-08	6.18e-06	7.44249	5.20901	RGS2	VEGFA	NGF	TRIB2	HSPA5	HERPUD1	PLAUR	NKX3-1	SERPINB9	TFPI	TFPI2	DNAJA1	CHORDC1	HYAL2	DUSP6	CDKN1A	WARS	CDKN2B	PPM1E	FICD	DDX11	C9orf72	PIM2	CEBPG	CSRNP2	ANGPTL4	TXNIP	LY6E
GO_REGULATION_OF_INTRINSIC_APOPTOTIC_SIGNALING_PATHWAY	162	Any process that modulates the frequency, rate or extent of intrinsic apoptotic signaling pathway. [GOC:mtg_apoptosis]	11	0.0679	3.76e-08	6.29e-06	7.42481	5.20135	HERPUD1	PLAUR	NKX3-1	DNAJA1	XBP1	PMAIP1	HIF1A	CD74	HYOU1	RRM2B	SKIL
GO_CELLULAR_CHEMICAL_HOMEOSTASIS	807	Any biological process involved in the maintenance of an internal steady state of a chemical at the level of the cell. [GOC:isa_complete, GOC:jid]	23	0.0285	4.17e-08	6.81e-06	7.37986	5.16685	HERPUD1	XBP1	HIF1A	SV2A	C2CD2L	HSP90B1	ERN1	CEMIP	WNT5A	FPR1	PPT1	TGM2	ATP1B3	SLC39A10	ATP6V0A2	TF	ATP6V0B	SLC39A14	ATP13A1	FLVCR1	SLC22A17	SLC9A7	PTPRN
GO_REPRODUCTION	1459	The production of new individuals that contain some portion of genetic material inherited from one or more parent organisms. [GOC:go_curators, GOC:isa_complete, GOC:jl, ISBN:0198506732]	32	0.0219	4.35e-08	6.95e-06	7.36151	5.15802	HIF1A	WNT5A	PTPRN	NKX3-1	DNAJA1	SKIL	RGS2	VEGFA	HSPA5	PIM2	CEBPB	PPARD	SLCO4C1	CTSB	CCNE1	HAS1	CLGN	LIF	TNFAIP6	CD46	SRPK1	PICK1	ITGA2	AZIN2	JUNB	POLR1B	MLH3	TUT7	OSBP2	PHC2	TRO	P3H4
GO_REGULATION_OF_MACROAUTOPHAGY	168	Any process that modulates the frequency, rate or extent of macroautophagy. [GOC:krc]	11	0.0655	5.47e-08	8.48e-06	7.26201	5.0716	HIF1A	PIM2	ERN1	ATP6V0A2	ATP6V0B	C9orf72	TRIM13	CDK5R1	NPC1	QSOX1	FYCO1
GO_POSITIVE_REGULATION_OF_PROTEIN_METABOLIC_PROCESS	1633	Any process that activates or increases the frequency, rate or extent of the chemical reactions and pathways involving a protein. [GOC:ai]	34	0.0208	5.54e-08	8.48e-06	7.25649	5.0716	ERN1	CDK5R1	WNT5A	NKX3-1	VEGFA	HSPA5	LIF	ITGA2	HERPUD1	CEMIP	FPR1	SLC39A10	PLAUR	PMAIP1	CD74	NGF	TRIB2	DUSP6	CDKN1A	CEBPG	TNFRSF10B	TNFRSF10A	MAGEF1	CYFIP2	HSP90AA1	GDF15	ITGB3	SPHK1	ARRDC4	IGFBP4	BCL3	PECAM1	EDA2R	LBP
GO_REGULATION_OF_PROTEIN_SERINE_THREONINE_KINASE_ACTIVITY	512	Any process that modulates the rate, frequency, or extent of protein serine/threonine kinase activity. [GOC:mah]	18	0.0352	6.08e-08	8.96e-06	7.2161	5.04769	ERN1	CDK5R1	WNT5A	VEGFA	CEMIP	FPR1	CD74	NGF	TRIB2	DUSP6	CDKN1A	GDF15	DNAJA1	RGS2	CCNE1	CHORDC1	HYAL2	CDKN2B
GO_INTERACTION_WITH_HOST	210	An interaction between two organisms living together in more or less intimate association. The term host is used for the larger (macro) of the two members of a symbiosis; the various forms of symbiosis include parasitism, commensalism and mutualism. [GOC:cc]	12	0.0571	6.1e-08	8.96e-06	7.21467	5.04769	CD74	HYAL2	ITGA2	ITGB3	TRIM13	NPC1	CTSB	CD46	SERPINB9	SLC52A2	PVR	SLC22A5
GO_POSITIVE_REGULATION_OF_GENE_EXPRESSION	1974	Any process that increases the frequency, rate or extent of gene expression. Gene expression is the process in which a gene's coding sequence is converted into a mature gene product or products (proteins or RNA). This includes the production of an RNA transcript as well as any processing to produce a mature RNA product or an mRNA or circRNA (for protein-coding genes) and the translation of that m…	38	0.0193	6.51e-08	9.39e-06	7.18642	5.02733	CD74	HYAL2	ITGA2	CD46	SERPINB9	ERN1	WNT5A	VEGFA	NGF	CCNE1	CDKN2B	NKX3-1	HSPA5	LIF	CEBPG	BCL3	HIF1A	PIM2	PTPRN	CEBPB	PPARD	JUNB	POLR1B	XBP1	WARS	DDX11	CSRNP2	TET3	SBNO2	CIITA	HMGA1	SECISBP2	SLC50A1	DHX34	ZBTB38	ZBTB18	ELK3	HLTF
GO_POSITIVE_REGULATION_OF_CATALYTIC_ACTIVITY	1409	Any process that activates or increases the activity of an enzyme. [GOC:ebc, GOC:jl, GOC:tb, GOC:vw]	31	0.022	6.7e-08	9.48e-06	7.17393	5.02319	CD74	ITGA2	ERN1	WNT5A	VEGFA	NGF	NKX3-1	HIF1A	DDX11	ITGB3	CDK5R1	CEMIP	FPR1	DUSP6	CDKN1A	GDF15	DNAJA1	RGS2	SLC39A10	PMAIP1	TNFRSF10B	TNFRSF10A	CYFIP2	HSP90AA1	ARRDC4	AZIN2	ATP1B3	RALGAPA2	SIPA1L2	STARD8	TBC1D4
GO_NEGATIVE_REGULATION_OF_PROTEIN_METABOLIC_PROCESS	1144	Any process that stops, prevents, or reduces the frequency, rate or extent of chemical reactions and pathways involving a protein. [GOC:ai]	27	0.0236	1.26e-07	1.75e-05	6.89963	4.75696	VEGFA	NGF	ITGB3	DUSP6	CDKN1A	DNAJA1	RGS2	HYAL2	SERPINB9	CDKN2B	LIF	BCL3	WARS	TRIB2	CHORDC1	HERPUD1	PLAUR	C9orf72	TFPI	TFPI2	PPM1E	CHAC1	RNF149	DDIT4	BEX4	CPEB4	LAPTM4B
GO_ORGANIC_ANION_TRANSPORT	485	The directed movement of organic anions into, out of or within a cell, or between cells, by means of some agent such as a transporter or pore. Organic anions are atoms or small molecules with a negative charge which contain carbon in covalent linkage. [GOC:ai, GOC:krc]	17	0.0351	1.49e-07	2.02e-05	6.82681	4.69465	RGS2	PPARD	SLC52A2	SLCO4C1	SV2A	C2CD2L	ABCC5	PQLC2	G6PC3	SLC16A1	SLC16A3	SLC7A5	EMB	STX1A	ATP10D	SLC16A4	PITPNC1
GO_AMINOGLYCAN_BIOSYNTHETIC_PROCESS	112	The chemical reactions and pathways resulting in the formation of aminoglycans, any polymer containing amino groups that consists of more than about 10 monosaccharide residues joined to each other by glycosidic linkages. [GOC:ai, ISBN:0198506732]	9	0.0804	1.58e-07	2.09e-05	6.80134	4.67985	ABCC5	CEMIP	HAS1	CHST1	B3GNT2	CHST15	CSGALNACT2	CHST7	CHPF2
GO_POSITIVE_REGULATION_OF_INTRACELLULAR_SIGNAL_TRANSDUCTION	1011	Any process that activates or increases the frequency, rate or extent of intracellular signal transduction. [GOC:BHF, GOC:dph, GOC:signaling, GOC:tb, GOC:TermGenie]	25	0.0247	1.59e-07	2.09e-05	6.7986	4.67985	PPARD	VEGFA	NGF	DUSP6	LIF	CD74	ERN1	WNT5A	NKX3-1	FPR1	GDF15	PMAIP1	TNFRSF10B	TNFRSF10A	HSP90AA1	PIM2	TRIM13	SPHK1	IGFBP4	EDA2R	SKIL	TGM2	SLC20A1	UNC5B	PRAG1
GO_NEGATIVE_REGULATION_OF_SIGNALING	1394	Any process that stops, prevents, or reduces the frequency, rate or extent of a signaling process. [GOC:mtg_signal]	30	0.0215	1.78e-07	2.29e-05	6.74958	4.64016	DUSP6	LIF	CD74	WNT5A	NKX3-1	GDF15	TNFRSF10B	TNFRSF10A	IGFBP4	SKIL	UNC5B	RGS2	DNAJA1	HYAL2	BCL3	HERPUD1	PLAUR	CHAC1	RNF149	DDIT4	HIF1A	CD46	HSPA5	XBP1	PICK1	HYOU1	RRM2B	DNAJB9	APLP1	ABHD6
GO_RESPONSE_TO_DRUG	1018	Any process that results in a change in state or activity of a cell or an organism (in terms of movement, secretion, enzyme production, gene expression, etc.) as a result of a drug stimulus. A drug is a substance used in the diagnosis, treatment or prevention of a disease. [GOC:jl]	25	0.0246	1.81e-07	2.29e-05	6.74232	4.64016	DUSP6	NKX3-1	RGS2	RNF149	DDIT4	HSPA5	SPHK1	SLC52A2	PQLC2	CDKN1A	PPM1E	ITGA2	DDX11	CDK5R1	JUNB	NPC1	SLC22A5	HSP90B1	TXNIP	GGH	PARP4	TOP1	KYNU	PNP	TGIF1
GO_RESPONSE_TO_ENDOGENOUS_STIMULUS	1648	Any process that results in a change in state or activity of a cell or an organism (in terms of movement, secretion, enzyme production, gene expression, etc.) as a result of a stimulus arising within the organism. [GOC:sm]	33	0.02	2.15e-07	2.68e-05	6.66756	4.57187	NKX3-1	DDIT4	HSPA5	CDKN1A	ITGA2	DDX11	CDK5R1	JUNB	NPC1	HSP90B1	TXNIP	GGH	WNT5A	GDF15	SKIL	DNAJA1	HYAL2	XBP1	APLP1	PPARD	NGF	HAS1	CDKN2B	TFPI	CPEB4	TBC1D4	CCNE1	PTPRN	CEBPB	CTSB	ATP6V0A2	ATP6V0B	FNDC4
GO_CARBOHYDRATE_METABOLIC_PROCESS	560	The chemical reactions and pathways involving carbohydrates, any of a group of organic compounds based of the general formula Cx(H2O)y. Includes the formation of carbohydrate derivatives by the addition of a carbohydrate residue to another molecule. [GOC:mah, ISBN:0198506732]	18	0.0321	2.29e-07	2.8e-05	6.64016	4.55284	DDIT4	HYAL2	PPARD	HAS1	IGFBP4	HIF1A	PMAIP1	CHST1	B3GNT2	CHST15	CSGALNACT2	CHST7	G6PC3	MOGS	POFUT2	SLC2A3	ISYNA1	SYNJ2
GO_EXOCYTOSIS	899	A process of secretion by a cell that results in the release of intracellular molecules (e.g. hormones, matrix proteins) contained within a membrane-bounded vesicle. Exocytosis can occur either by full fusion, when the vesicle collapses into the plasma membrane, or by a kiss-and-run mechanism that involves the formation of a transient contact, a pore, between a granule (for exemple of chromaffin …	23	0.0256	2.82e-07	3.4e-05	6.54975	4.46852	SLC2A3	GGH	CTSB	PNP	PLAUR	VEGFA	FPR1	HSP90AA1	SLCO4C1	SV2A	STX1A	ITGB3	PECAM1	QSOX1	TNFAIP6	TF	AGA	SRGN	MANF	PI4K2A	STX3	SYNGR2	TAGLN2
GO_MACROAUTOPHAGY	291	The major inducible pathway for the general turnover of cytoplasmic constituents in eukaryotic cells, it is also responsible for the degradation of active cytoplasmic enzymes and organelles during nutrient starvation. Macroautophagy involves the formation of double-membrane-bounded autophagosomes which enclose the cytoplasmic constituent targeted for degradation in a membrane-bounded structure. A…	13	0.0447	2.99e-07	3.55e-05	6.52433	4.44977	QSOX1	HIF1A	CDK5R1	NPC1	ATP6V0A2	ATP6V0B	ERN1	PIM2	TRIM13	C9orf72	FYCO1	UBXN2B	TMEM41B
GO_REGULATION_OF_HYDROLASE_ACTIVITY	1277	Any process that modulates the frequency, rate or extent of hydrolase activity, the catalysis of the hydrolysis of various bonds, e.g. C-O, C-N, C-C, phosphoric anhydride bonds, etc. Hydrolase is the systematic name for any enzyme of EC class 3. [EC:3.-.-.-, GOC:ai]	28	0.0219	3.23e-07	3.77e-05	6.4908	4.42366	PLAUR	VEGFA	PMAIP1	NKX3-1	ITGA2	DDX11	HSP90B1	WNT5A	DNAJA1	NGF	TFPI	TBC1D4	RGS2	TNFRSF10B	TNFRSF10A	HERPUD1	SERPINB9	TFPI2	SLC39A10	CYFIP2	ATP1B3	RALGAPA2	SIPA1L2	STARD8	CSRNP2	PPT1	FICD	ANGPTL4
GO_REGULATION_OF_APOPTOTIC_SIGNALING_PATHWAY	399	Any process that modulates the frequency, rate or extent of apoptotic signaling pathway. [GOC:mtg_apoptosis]	15	0.0376	3.37e-07	3.87e-05	6.47237	4.41229	PLAUR	PMAIP1	NKX3-1	DNAJA1	TNFRSF10B	TNFRSF10A	HERPUD1	HIF1A	HYAL2	SKIL	XBP1	CD74	UNC5B	HYOU1	RRM2B
GO_TRANSITION_METAL_ION_TRANSPORT	123	The directed movement of transition metal ions into, out of or within a cell, or between cells, by means of some agent such as a transporter or pore. A transition metal is an element whose atom has an incomplete d-subshell of extranuclear electrons, or which gives rise to a cation or cations with an incomplete d-subshell. Transition metals often have more than one valency state. Biologically rele…	9	0.0732	3.52e-07	3.98e-05	6.45346	4.40012	SLC39A10	ATP6V0A2	ATP6V0B	TF	SLC39A14	ATP13A1	FLVCR1	SLC22A17	SLC25A37
GO_ION_TRANSMEMBRANE_TRANSPORT	1138	A process in which an ion is transported across a membrane. [GOC:mah]	26	0.0228	4.04e-07	4.5e-05	6.39362	4.34679	SLC39A10	ATP6V0A2	ATP6V0B	TF	SLC39A14	ATP13A1	SLC25A37	RGS2	ATP1B3	PQLC2	SLC22A5	SLC20A1	CEMIP	SLC16A1	SLC16A3	SLC7A5	EMB	ATP10D	SLC9A7	CLCA2	TUSC3	CNNM4	GLRX	EHD3	TSPAN13	NIPA1
GO_CYTOKINE_MEDIATED_SIGNALING_PATHWAY	787	A series of molecular signals initiated by the binding of a cytokine to a receptor on the surface of a cell, and ending with regulation of a downstream cellular process, e.g. transcription. [GOC:mah, GOC:signaling, PMID:19295629]	21	0.0267	4.82e-07	5.29e-05	6.31695	4.27654	HIF1A	CD74	VEGFA	HSP90B1	WNT5A	FPR1	HSP90AA1	STX1A	STX3	CDKN1A	JUNB	PTPRN	SPHK1	LIF	EDA2R	CIITA	LBP	HLA-C	OSMR	HLA-DPA1	HLA-DRA
GO_METAL_ION_HOMEOSTASIS	656	Any process involved in the maintenance of an internal steady state of metal ions within an organism or cell. [GOC:ai, GOC:jid, GOC:mah]	19	0.029	5.1e-07	5.52e-05	6.29243	4.25806	HIF1A	HSP90B1	WNT5A	FPR1	SLC39A10	ATP6V0A2	TF	SLC39A14	ATP13A1	SLC25A37	ATP1B3	CEMIP	CNNM4	FLVCR1	SLC22A17	HERPUD1	HYAL2	SV2A	TGM2
GO_CELLULAR_ION_HOMEOSTASIS	664	Any process involved in the maintenance of an internal steady state of ions at the level of a cell. [GOC:mah]	19	0.0286	6.12e-07	6.52e-05	6.21325	4.18575	HIF1A	HSP90B1	WNT5A	FPR1	SLC39A10	ATP6V0A2	TF	SLC39A14	ATP13A1	ATP1B3	CEMIP	FLVCR1	SLC22A17	HERPUD1	SV2A	TGM2	ATP6V0B	SLC9A7	PPT1
GO_NEGATIVE_REGULATION_OF_INTRINSIC_APOPTOTIC_SIGNALING_PATHWAY	97	Any process that stops, prevents or reduces the frequency, rate or extent of intrinsic apoptotic signaling pathway. [GOC:mtg_apoptosis]	8	0.0825	6.38e-07	6.7e-05	6.19518	4.17393	HIF1A	HERPUD1	CD74	PLAUR	DNAJA1	XBP1	HYOU1	RRM2B
GO_AMINOGLYCAN_METABOLIC_PROCESS	133	The chemical reactions and pathways involving aminoglycans, any polymer containing amino groups that consists of more than about 10 monosaccharide residues joined to each other by glycosidic linkages. [GOC:ai, ISBN:0198506732]	9	0.0677	6.82e-07	6.88e-05	6.16622	4.16241	CEMIP	HAS1	CHST1	B3GNT2	CHST15	CSGALNACT2	CHST7	ABCC5	CHPF2
GO_LIPID_BIOSYNTHETIC_PROCESS	669	The chemical reactions and pathways resulting in the formation of lipids, compounds soluble in an organic solvent but not, or sparingly, in an aqueous solvent. [GOC:go_curators]	19	0.0284	6.84e-07	6.88e-05	6.16494	4.16241	CD74	XBP1	SPHK1	PI4K2A	PPARD	ISYNA1	SYNJ2	ABHD6	ELOVL4	MBOAT7	ASAH2B	DHCR7	MSMO1	SQLE	SC5D	FDFT1	FADS2	OLAH	ETNK1
GO_SMALL_MOLECULE_BIOSYNTHETIC_PROCESS	669	The chemical reactions and pathways resulting in the formation of small molecules, any low molecular weight, monomeric, non-encoded molecule. [GOC:curators, GOC:pde, GOC:vw]	19	0.0284	6.84e-07	6.88e-05	6.16494	4.16241	CD74	XBP1	SPHK1	ISYNA1	ELOVL4	ASAH2B	DHCR7	MSMO1	SQLE	SC5D	FDFT1	FADS2	OLAH	CHST15	PNP	G6PC3	KYNU	PSAT1	ENTPD4
GO_NEGATIVE_REGULATION_OF_CATALYTIC_ACTIVITY	805	Any process that stops or reduces the activity of an enzyme. [GOC:ebc, GOC:jl, GOC:tb, GOC:vw]	21	0.0261	6.93e-07	6.88e-05	6.15927	4.16241	HERPUD1	PLAUR	DNAJA1	HYAL2	VEGFA	CDKN1A	RGS2	NGF	TFPI	SERPINB9	TFPI2	CSRNP2	FICD	ANGPTL4	TXNIP	CDKN2B	DUSP6	PPM1E	WARS	TRIB2	CHORDC1
GO_NEURON_DEVELOPMENT	1096	The process whose specific outcome is the progression of a neuron over time, from initial commitment of the cell to a specific fate, to the fully functional differentiated cell. [GOC:dph]	25	0.0228	7.03e-07	6.89e-05	6.15304	4.16178	VEGFA	RGS2	NGF	XBP1	B3GNT2	WNT5A	PPT1	HSP90AA1	STX3	LIF	EMB	SKIL	UNC5B	CYFIP2	CDK5R1	C9orf72	MANF	HSPA5	PICK1	PRAG1	SECISBP2	PSD	ZFYVE27	BTBD3	GPRIN1
GO_ENTRY_INTO_OTHER_ORGANISM_INVOLVED_IN_SYMBIOTIC_INTERACTION	134	Penetration by an organism into the body, tissues, or cells of a second organism, where the two organisms are in a symbiotic interaction. [GOC:cc]	9	0.0672	7.27e-07	6.94e-05	6.13847	4.15864	HYAL2	CD74	ITGA2	NPC1	CTSB	ITGB3	SLC52A2	CD46	PVR
GO_GLYCOPROTEIN_METABOLIC_PROCESS	134	The chemical reactions and pathways involving glycoproteins, any protein that contains covalently bound glycose (i.e. monosaccharide) residues; the glycose occurs most commonly as oligosaccharide or fairly small polysaccharide but occasionally as monosaccharide. [GOC:go_curators, ISBN:0198506732]	9	0.0672	7.27e-07	6.94e-05	6.13847	4.15864	CHST15	PPARD	CSGALNACT2	CHST7	CHPF2	HIF1A	TRIM13	AGA	MGAT4B
GO_CELL_ACTIVATION	1424	A change in the morphology or behavior of a cell resulting from exposure to an activating factor such as a cellular or soluble ligand. [GOC:mgi_curators]	29	0.0204	8.82e-07	8.26e-05	6.05453	4.08302	AGA	HYAL2	CD74	CTSB	ITGB3	CD46	XBP1	WNT5A	HSP90AA1	PLAUR	PNP	PI4K2A	FPR1	SLC39A10	LBP	HLA-DPA1	QSOX1	SLC2A3	GGH	SLCO4C1	PECAM1	TNFAIP6	CEBPB	BCL3	DNAJB9	CEBPG	SBNO2	MICA	HLA-DOA
GO_REGULATION_OF_TRANSPORT	1842	Any process that modulates the frequency, rate or extent of the directed movement of substances (such as macromolecules, small molecules, ions) into, out of or within a cell, or between cells, by means of some agent such as a transporter or pore. [GOC:ai]	34	0.0185	8.88e-07	8.26e-05	6.05159	4.08302	HYAL2	CD74	ITGB3	XBP1	WNT5A	CEBPB	PPARD	HIF1A	ITGA2	VEGFA	RGS2	PPT1	LIF	CDK5R1	PICK1	DNAJA1	CEMIP	TF	ATP1B3	SV2A	STX1A	SLC16A1	GLRX	EHD3	TSPAN13	PMAIP1	NKX3-1	TBC1D4	SRGN	POFUT2	C2CD2L	AZIN2	MCTP2	SARAF
GO_ORGANONITROGEN_COMPOUND_CATABOLIC_PROCESS	1268	The chemical reactions and pathways resulting in the breakdown of organonitrogen compound. [GOC:pr, GOC:TermGenie]	27	0.0213	9.29e-07	8.42e-05	6.03198	4.07469	HYAL2	XBP1	WNT5A	PPT1	CEMIP	PMAIP1	AZIN2	CTSB	HSP90AA1	PNP	DNAJB9	TRIM13	HSPA5	HERPUD1	TRIB2	SPHK1	ASAH2B	KYNU	ENTPD4	HSP90B1	UBXN2B	RNF149	CHAC1	LAPTM4B	TET3	MAGEF1	HSPA13
GO_TRANSITION_METAL_ION_HOMEOSTASIS	138	Any process involved in the maintenance of an internal steady state of transition metal ions within an organism or cell. A transition metal is an element whose atom has an incomplete d-subshell of extranuclear electrons, or which gives rise to a cation or cations with an incomplete d-subshell. Transition metals often have more than one valency state. Biologically relevant transition metals includ…	9	0.0652	9.31e-07	8.42e-05	6.03105	4.07469	HYAL2	HIF1A	TF	SLC39A10	ATP6V0A2	SLC39A14	FLVCR1	SLC22A17	SLC25A37
GO_NEURON_DIFFERENTIATION	1348	The process in which a relatively unspecialized cell acquires specialized features of a neuron. [GOC:mah]	28	0.0208	9.39e-07	8.42e-05	6.02733	4.07469	HIF1A	XBP1	WNT5A	PPT1	HSP90AA1	HSPA5	CEBPB	VEGFA	RGS2	LIF	CDK5R1	PICK1	NGF	B3GNT2	STX3	EMB	SKIL	UNC5B	CYFIP2	C9orf72	MANF	PRAG1	SECISBP2	PSD	ZFYVE27	BTBD3	GPRIN1	DDIT4
GO_REGULATION_OF_ENDOPLASMIC_RETICULUM_UNFOLDED_PROTEIN_RESPONSE	25	Any process that modulates the frequency, rate or extent of endoplasmic reticulum unfolded protein response. [GOC:TermGenie]	5	0.2	9.8e-07	8.68e-05	6.00877	4.06148	XBP1	HSPA5	DNAJB9	FICD	ERN1
GO_NEUROGENESIS	1599	Generation of cells within the nervous system. [GO_REF:0000021, GOC:cls, GOC:curators, GOC:dgh, GOC:dph, GOC:jid, GOC:mtg_15jun06]	31	0.0194	1.02e-06	8.86e-05	5.9914	4.05257	XBP1	HSPA5	HIF1A	WNT5A	PPT1	HSP90AA1	CEBPB	VEGFA	RGS2	LIF	CDK5R1	PICK1	NGF	B3GNT2	STX3	EMB	SKIL	UNC5B	CYFIP2	C9orf72	MANF	PRAG1	SECISBP2	PSD	ZFYVE27	BTBD3	GPRIN1	DDIT4	CHAC1	MBOAT7	CELSR1
GO_NEGATIVE_REGULATION_OF_APOPTOTIC_SIGNALING_PATHWAY	225	Any process that stops, prevents or reduces the frequency, rate or extent of apoptotic signaling pathway. [GOC:mtg_apoptosis]	11	0.0489	1.02e-06	8.86e-05	5.9914	4.05257	XBP1	HIF1A	UNC5B	HERPUD1	CD74	DNAJA1	PLAUR	HYOU1	RRM2B	TNFRSF10B	TNFRSF10A
GO_RESPONSE_TO_NITROGEN_COMPOUND	975	Any process that results in a change in state or activity of a cell or an organism (in terms of movement, secretion, enzyme production, gene expression, etc.) as a result of a nitrogen compound stimulus. [GOC:pr, GOC:TermGenie]	23	0.0236	1.13e-06	9.69e-05	5.94692	4.01368	XBP1	RRM2B	HSPA5	CEBPB	RGS2	CDK5R1	ATP6V0A2	PMAIP1	KYNU	HSP90B1	ITGA2	TBC1D4	GGH	NPC1	CDKN1A	ATP6V0B	JUNB	PTPRN	DDX11	GDF15	APLP1	CPEB4	DHX15
GO_RESPONSE_TO_OXYGEN_CONTAINING_COMPOUND	1616	Any process that results in a change in state or activity of a cell or an organism (in terms of movement, secretion, enzyme production, gene expression, etc.) as a result of an oxygen-containing compound stimulus. [GOC:pr, GOC:TermGenie]	31	0.0192	1.27e-06	0.000107	5.8962	3.97062	XBP1	HSPA5	CEBPB	RGS2	CDK5R1	ATP6V0A2	HSP90B1	ITGA2	TBC1D4	GGH	CDKN1A	ATP6V0B	JUNB	PTPRN	DDX11	GDF15	APLP1	CPEB4	HIF1A	WNT5A	DDIT4	ERN1	HYAL2	SPHK1	PPARD	NKX3-1	C2CD2L	LBP	SBNO2	TFPI	TXNIP
GO_IRON_ION_TRANSPORT	76	The directed movement of iron (Fe) ions into, out of or within a cell, or between cells, by means of some agent such as a transporter or pore. [GOC:ai]	7	0.0921	1.53e-06	0.000128	5.81531	3.89279	ATP6V0A2	ATP6V0B	TF	SLC39A14	FLVCR1	SLC22A17	SLC25A37
GO_CELLULAR_RESPONSE_TO_ENDOGENOUS_STIMULUS	1384	Any process that results in a change in state or activity of a cell (in terms of movement, secretion, enzyme production, gene expression, etc.) as a result of a stimulus arising within the organism. [GOC:mah]	28	0.0202	1.56e-06	0.000129	5.80688	3.88941	ATP6V0A2	ATP6V0B	XBP1	HSPA5	CEBPB	CDK5R1	HSP90B1	ITGA2	TBC1D4	JUNB	DDX11	GDF15	APLP1	CPEB4	WNT5A	DDIT4	HYAL2	PPARD	NKX3-1	TFPI	NPC1	DNAJA1	NGF	SKIL	CTSB	CDKN2B	HAS1	CCNE1
GO_CELL_MOTILITY	1719	Any process involved in the controlled self-propelled movement of a cell that results in translocation of the cell from one place to another. [GOC:dgh, GOC:dph, GOC:isa_complete, GOC:mlg]	32	0.0186	1.6e-06	0.00013	5.79588	3.88606	XBP1	HSPA5	CDK5R1	ITGA2	WNT5A	DDIT4	HYAL2	PPARD	DNAJA1	HAS1	HIF1A	SPHK1	LBP	CD74	TNFRSF10B	TNFRSF10A	VEGFA	PRAG1	MBOAT7	CELSR1	CEMIP	ITGB3	ATP1B3	SLC16A1	PECAM1	TNFAIP6	ABHD6	SLC16A3	SLC7A5	BEX4	TNFRSF10D	STRIP2
GO_RESPONSE_TO_OXYGEN_LEVELS	394	Any process that results in a change in state or activity of a cell or an organism (in terms of movement, secretion, enzyme production, gene expression, etc.) as a result of a stimulus reflecting the presence, absence, or concentration of oxygen. [GOC:BHF, GOC:mah]	14	0.0355	1.61e-06	0.00013	5.79317	3.88606	ITGA2	DDIT4	PPARD	HIF1A	VEGFA	ATP6V0A2	HSP90B1	CPEB4	NKX3-1	CDKN1A	PMAIP1	HYOU1	PICK1	ANGPTL4
GO_INTRINSIC_APOPTOTIC_SIGNALING_PATHWAY_BY_P53_CLASS_MEDIATOR	77	A series of molecular signals in which an intracellular signal is conveyed to trigger the apoptotic death of a cell. The pathway is induced by the cell cycle regulator phosphoprotein p53, or an equivalent protein, and ends when the execution phase of apoptosis is triggered. [GOC:mah, GOC:mtg_apoptosis]	7	0.0909	1.68e-06	0.000134	5.77469	3.8729	DDIT4	PMAIP1	CD74	RRM2B	BCL3	EDA2R	AEN
[truncated: 11 more columns]

## Sheet: NAD Downregulated genes GO_BP
NAD Downregulated genes Biological Processes
Collection(s):	Biological processes
# overlaps shown:	100
# genesets in collections:	7350
# genes in comparison (n):	704
# genes in universe (N):	38055
							-LOG10
Gene Set Name	# Genes in Gene Set (K)	Description	# Genes in Overlap (k)	k/K	p-value	FDR q-value	p-value	FDR q-value
GO_COTRANSLATIONAL_PROTEIN_TARGETING_TO_MEMBRANE	104	The targeting of proteins to a membrane that occurs during translation. The transport of most secretory proteins, particularly those with more than 100 amino acids, into the endoplasmic reticulum lumen occurs in this manner, as does the import of some proteins into mitochondria. [ISBN:0716731363, PMID:10512867, PMID:16896215]	56	0.5385	5.21e-69	3.83e-65	68.2832	64.4168	RPS3	RPS19	RPL24	RPL38	RPS7	RPL13A	RPL11	RPLP1	RPLP0	AC004086.1	RPS23	RPL10A	RPL35A	RPL19	RPL18A	RPL39	RPL29	RPL8	RPL9	RPL15	RPL18	RPL31	RPL32	RPL41	RPS27A	UBA52	RPS15	RPL23	RPL10	RPS6	RPS3A	RPS9	RPS4X	RPS2	RPL3	RPS14	RPL12	RPS5	RPS16	RPL35	RPL7
GO_ESTABLISHMENT_OF_PROTEIN_LOCALIZATION_TO_ENDOPLASMIC_RETICULUM	117	The directed movement of a protein to a specific location in the endoplasmic reticulum. [GOC:mah]	57	0.4872	7.33e-67	2.69e-63	66.1349	62.5702	RPS3	RPS19	RPL24	RPL38	RPS7	RPL13A	RPL11	RPLP1	RPLP0	AC004086.1	RPS23	RPL10A	RPL35A	RPL19	RPL18A	RPL39	RPL29	RPL8	RPL9	RPL15	RPL18	RPL31	RPL32	RPL41	RPS27A	UBA52	RPS15	RPL23	RPL10	RPS6	RPS3A	RPS9	RPS4X	RPS2	RPL3	RPS14	RPL12	RPS5	RPS16	RPL35	RPL7
GO_NUCLEAR_TRANSCRIBED_MRNA_CATABOLIC_PROCESS_NONSENSE_MEDIATED_DECAY	120	The nonsense-mediated decay pathway for nuclear-transcribed mRNAs degrades mRNAs in which an amino-acid codon has changed to a nonsense codon; this prevents the translation of such mRNAs into truncated, and potentially harmful, proteins. [GOC:krc, GOC:ma, PMID:10025395]	56	0.4667	2.53e-64	6.19e-61	63.5969	60.2083	RPS3	RPS19	RPL24	RPL38	RPS7	RPL13A	RPL11	RPLP1	RPLP0	AC004086.1	RPS23	RPL10A	RPL35A	RPL19	RPL18A	RPL39	RPL29	RPL8	RPL9	RPL15	RPL18	RPL31	RPL32	RPL41	RPS27A	UBA52	RPS15	RPL23	RPL10	RPS6	RPS3A	RPS9	RPS4X	RPS2	RPL3	RPS14	RPL12	RPS5	RPS16	RPL35	RPL7
GO_PROTEIN_LOCALIZATION_TO_ENDOPLASMIC_RETICULUM	142	A process in which a protein is transported to, or maintained in, a location within the endoplasmic reticulum. [GOC:mah]	58	0.4085	2.45e-62	4.5e-59	61.6108	58.3468	RPS3	RPS19	RPL24	RPL38	RPS7	RPL13A	RPL11	RPLP1	RPLP0	AC004086.1	RPS23	RPL10A	RPL35A	RPL19	RPL18A	RPL39	RPL29	RPL8	RPL9	RPL15	RPL18	RPL31	RPL32	RPL41	RPS27A	UBA52	RPS15	RPL23	RPL10	RPS6	RPS3A	RPS9	RPS4X	RPS2	RPL3	RPS14	RPL12	RPS5	RPS16	RPL35	RPL7
GO_TRANSLATIONAL_INITIATION	193	The process preceding formation of the peptide bond between the first two amino acids of a protein. This includes the formation of a complex of the ribosome, mRNA or circRNA, and an initiation complex that contains the first aminoacyl-tRNA. [ISBN:019879276X]	64	0.3316	8.62e-62	1.27e-58	61.0645	57.8962	RPS3	RPS19	RPL24	RPL38	RPS7	RPL13A	RPL11	RPLP1	RPLP0	AC004086.1	RPS23	RPL10A	RPL35A	RPL19	RPL18A	RPL39	RPL29	RPL8	RPL9	RPL15	RPL18	RPL31	RPL32	RPL41	RPS27A	UBA52	RPS15	RPL23	RPL10	RPS6	RPS3A	RPS9	RPS4X	RPS2	RPL3	RPS14	RPL12	RPS5	RPS16	RPL35	RPL7
GO_VIRAL_GENE_EXPRESSION	191	A process by which a viral gene is converted into a mature gene product or products (proteins or RNA). This includes viral transcription, processing to produce a mature RNA product, and viral translation. [GOC:bf, GOC:jl, ISBN:0121585336]	62	0.3246	3.27e-59	4.01e-56	58.4855	55.3969	RPS3	RPS19	RPL24	RPL38	RPS7	RPL13A	RPL11	RPLP1	RPLP0	AC004086.1	RPS23	RPL10A	RPL35A	RPL19	RPL18A	RPL39	RPL29	RPL8	RPL9	RPL15	RPL18	RPL31	RPL32	RPL41	RPS27A	UBA52	RPS15	RPL23	RPL10	RPS6	RPS3A	RPS9	RPS4X	RPS2	RPL3	RPS14	RPL12	RPS5	RPS16	RPL35	RPL7
GO_BIOLOGICAL_ADHESION	1417	The attachment of a cell or organism to a substrate, another cell, or other organism. Biological adhesion includes intracellular attachment between membrane regions. [GOC:isa_complete]	132	0.0932	2e-54	2.11e-51	53.699	50.6757	RPS3	HSPB1	BCL2	PIK3R1	CAV1	FLNA	EPHA3	MYADM	ACTB	NFASC	GSN	S100A10	NLGN1	GBP1	DLG2	PDE5A	PTK2B	ELANE	THBS1	TNIP1	ANGPT1	IGF1	HAS2	PLPP3	STAT5B	ASS1	INHBB	ACAN	VCAN	OMD	MUC1	PDGFRA	SEMA3E	TPM1	PARVA	JAM3	SFRP1	PHLDB2	PALLD	CORO1C	PRKG1
GO_NUCLEAR_TRANSCRIBED_MRNA_CATABOLIC_PROCESS	207	The chemical reactions and pathways resulting in the breakdown of nuclear-transcribed mRNAs in eukaryotic cells. [GOC:krc]	60	0.2899	5.72e-54	5.26e-51	53.2426	50.279	RPS3	RPS19	RPL24	RPL38	RPS7	RPL13A	RPL11	RPLP1	RPLP0	AC004086.1	RPS23	RPL10A	RPL35A	RPL19	RPL18A	RPL39	RPL29	RPL8	RPL9	RPL15	RPL18	RPL31	RPL32	RPL41	RPS27A	UBA52	RPS15	RPL23	RPL10	RPS6	RPS3A	RPS9	RPS4X	RPS2	RPL3	RPS14	RPL12	RPS5	RPS16	RPL35	RPL7
GO_PROTEIN_TARGETING_TO_MEMBRANE	198	The process of directing proteins towards a membrane, usually using signals contained within the protein. [GOC:curators]	58	0.2929	1.72e-52	1.41e-49	51.7645	48.8508	RPS3	RPS19	RPL24	RPL38	RPS7	RPL13A	RPL11	RPLP1	RPLP0	AC004086.1	RPS23	RPL10A	RPL35A	RPL19	RPL18A	RPL39	RPL29	RPL8	RPL9	RPL15	RPL18	RPL31	RPL32	RPL41	RPS27A	UBA52	RPS15	RPL23	RPL10	RPS6	RPS3A	RPS9	RPS4X	RPS2	RPL3	RPS14	RPL12	RPS5	RPS16	RPL35	RPL7
GO_PROTEIN_LOCALIZATION_TO_MEMBRANE	615	A process in which a protein is transported to, or maintained in, a specific location in a membrane. [GOC:mah]	88	0.1431	4.72e-51	3.47e-48	50.3261	47.4597	RPS3	RPS19	RPL24	RPL38	RPS7	RPL13A	RPL11	RPLP1	RPLP0	AC004086.1	RPS23	RPL10A	RPL35A	RPL19	RPL18A	RPL39	RPL29	RPL8	RPL9	RPL15	RPL18	RPL31	RPL32	RPL41	RPS27A	UBA52	RPS15	RPL23	RPL10	RPS6	RPS3A	RPS9	RPS4X	RPS2	RPL3	RPS14	RPL12	RPS5	RPS16	RPL35	RPL7
GO_ESTABLISHMENT_OF_PROTEIN_LOCALIZATION_TO_MEMBRANE	327	The directed movement of a protein to a specific location in a membrane. [GOC:ascb_2009, GOC:dph, GOC:tb]	64	0.1957	7.59e-46	5.07e-43	45.1198	42.295	RPS3	RPS19	RPL24	RPL38	RPS7	RPL13A	RPL11	RPLP1	RPLP0	AC004086.1	RPS23	RPL10A	RPL35A	RPL19	RPL18A	RPL39	RPL29	RPL8	RPL9	RPL15	RPL18	RPL31	RPL32	RPL41	RPS27A	UBA52	RPS15	RPL23	RPL10	RPS6	RPS3A	RPS9	RPS4X	RPS2	RPL3	RPS14	RPL12	RPS5	RPS16	RPL35	RPL7
GO_ORGANIC_CYCLIC_COMPOUND_CATABOLIC_PROCESS	607	The chemical reactions and pathways resulting in the breakdown of organic cyclic compound. [GOC:TermGenie]	82	0.1351	1.33e-45	8.14e-43	44.8761	42.0894	RPS3	RPS19	RPL24	RPL38	RPS7	RPL13A	RPL11	RPLP1	RPLP0	AC004086.1	RPS23	RPL10A	RPL35A	RPL19	RPL18A	RPL39	RPL29	RPL8	RPL9	RPL15	RPL18	RPL31	RPL32	RPL41	RPS27A	UBA52	RPS15	RPL23	RPL10	RPS6	RPS3A	RPS9	RPS4X	RPS2	RPL3	RPS14	RPL12	RPS5	RPS16	RPL35	RPL7
GO_RNA_CATABOLIC_PROCESS	396	The chemical reactions and pathways resulting in the breakdown of RNA, ribonucleic acid, one of the two main type of nucleic acid, consisting of a long, unbranched macromolecule formed from ribonucleotides joined in 3',5'-phosphodiester linkage. [ISBN:0198506732]	68	0.1717	9.05e-45	5.12e-42	44.0434	41.2907	RPS3	RPS19	RPL24	RPL38	RPS7	RPL13A	RPL11	RPLP1	RPLP0	AC004086.1	RPS23	RPL10A	RPL35A	RPL19	RPL18A	RPL39	RPL29	RPL8	RPL9	RPL15	RPL18	RPL31	RPL32	RPL41	RPS27A	UBA52	RPS15	RPL23	RPL10	RPS6	RPS3A	RPS9	RPS4X	RPS2	RPL3	RPS14	RPL12	RPS5	RPS16	RPL35	RPL7
GO_PEPTIDE_BIOSYNTHETIC_PROCESS	737	The chemical reactions and pathways resulting in the formation of peptides, compounds of 2 or more (but usually less than 100) amino acids where the alpha carboxyl group of one is bound to the alpha amino group of another. This may include the translation of a precursor protein and its subsequent processing into a functional peptide. [CHEBI:16670, GOC:dph, GOC:jl]	88	0.1194	1.63e-44	8.55e-42	43.7878	41.068	RPS3	RPS19	RPL24	RPL38	RPS7	RPL13A	RPL11	RPLP1	RPLP0	AC004086.1	RPS23	RPL10A	RPL35A	RPL19	RPL18A	RPL39	RPL29	RPL8	RPL9	RPL15	RPL18	RPL31	RPL32	RPL41	RPS27A	UBA52	RPS15	RPL23	RPL10	RPS6	RPS3A	RPS9	RPS4X	RPS2	RPL3	RPS14	RPL12	RPS5	RPS16	RPL35	RPL7
GO_ORGANONITROGEN_COMPOUND_BIOSYNTHETIC_PROCESS	1839	The chemical reactions and pathways resulting in the formation of organonitrogen compound. [GOC:pr, GOC:TermGenie]	134	0.0729	4.34e-43	2.13e-40	42.3625	39.6716	RPS3	RPS19	RPL24	RPL38	RPS7	RPL13A	RPL11	RPLP1	RPLP0	AC004086.1	RPS23	RPL10A	RPL35A	RPL19	RPL18A	RPL39	RPL29	RPL8	RPL9	RPL15	RPL18	RPL31	RPL32	RPL41	RPS27A	UBA52	RPS15	RPL23	RPL10	RPS6	RPS3A	RPS9	RPS4X	RPS2	RPL3	RPS14	RPL12	RPS5	RPS16	RPL35	RPL7
GO_LOCOMOTION	1943	Self-propelled movement of a cell or organism from one location to another. [GOC:dgh]	137	0.0705	1.69e-42	7.52e-40	41.7721	39.1238	RPS19	RPL24	HSPB1	JUN	BCL2	PIK3R1	CAV1	FLNA	EPHA3	MYADM	ACTB	NFASC	PTK2B	ELANE	THBS1	ANGPT1	IGF1	HAS2	PLPP3	STAT5B	PDGFRA	SEMA3E	TPM1	PARVA	JAM3	SFRP1	PHLDB2	PALLD	CORO1C	PRKG1	FAM107A	ARHGDIB	EFNA5	LEP	VCL	PLXND1	NRCAM	FLRT3	COL3A1	NDNF	LOXL2
GO_AMIDE_BIOSYNTHETIC_PROCESS	861	The chemical reactions and pathways resulting in the formation of an amide, any derivative of an oxoacid in which an acidic hydroxy group has been replaced by an amino or substituted amino group. [CHEBI:32988]	92	0.1069	1.74e-42	7.52e-40	41.7595	39.1238	RPS3	RPS19	RPL24	RPL38	RPS7	RPL13A	RPL11	RPLP1	RPLP0	AC004086.1	RPS23	RPL10A	RPL35A	RPL19	RPL18A	RPL39	RPL29	RPL8	RPL9	RPL15	RPL18	RPL31	RPL32	RPL41	RPS27A	UBA52	RPS15	RPL23	RPL10	RPS6	RPS3A	RPS9	RPS4X	RPS2	RPL3	RPS14	RPL12	RPS5	RPS16	RPL35	RPL7
GO_ACTIN_FILAMENT_BASED_PROCESS	744	Any cellular process that depends upon or alters the actin cytoskeleton, that part of the cytoskeleton comprising actin filaments and their associated proteins. [GOC:mah]	85	0.1142	1.71e-41	7e-39	40.767	38.1549	ANK2	BCL2	PIK3R1	CAV1	FLNA	EPHA3	MYADM	ACTB	GSN	S100A10	PTK2B	PDGFRA	SEMA3E	TPM1	PARVA	JAM3	SFRP1	PHLDB2	PALLD	CORO1C	PRKG1	FAM107A	ARHGDIB	EFNA5	ZYX	GPM6B	CDC42EP1	ACTG1	PGM5	TNXB	SORBS3	MYO1C	RAP2A	SPTBN4	PRKN	EHD2	CACNB2	VIM	DMD	WASF2	MET
GO_PROTEIN_TARGETING	427	The process of targeting specific proteins to particular regions of the cell, typically membrane-bounded subcellular organelles. Usually requires an organelle specific protein sequence motif. [GOC:ma]	66	0.1546	1.72e-40	6.64e-38	39.7645	37.1778	RPS3	RPS19	RPL24	RPL38	RPS7	RPL13A	RPL11	RPLP1	RPLP0	AC004086.1	RPS23	RPL10A	RPL35A	RPL19	RPL18A	RPL39	RPL29	RPL8	RPL9	RPL15	RPL18	RPL31	RPL32	RPL41	RPS27A	UBA52	RPS15	RPL23	RPL10	RPS6	RPS3A	RPS9	RPS4X	RPS2	RPL3	RPS14	RPL12	RPS5	RPS16	RPL35	RPL7
GO_INTERSPECIES_INTERACTION_BETWEEN_ORGANISMS	927	Any process in which an organism has an effect on an organism of a different species. [GOC:cc]	92	0.0992	7.63e-40	2.81e-37	39.1175	36.5513	RPS3	RPS19	RPL24	RPL38	RPS7	RPL13A	RPL11	RPLP1	RPLP0	AC004086.1	RPS23	RPL10A	RPL35A	RPL19	RPL18A	RPL39	RPL29	RPL8	RPL9	RPL15	RPL18	RPL31	RPL32	RPL41	RPS27A	UBA52	RPS15	RPL23	RPL10	RPS6	RPS3A	RPS9	RPS4X	RPS2	RPL3	RPS14	RPL12	RPS5	RPS16	RPL35	RPL7
GO_CELLULAR_MACROMOLECULE_LOCALIZATION	1897	Any process in which a macromolecule is transported to, and/or maintained in, a specific location at the level of a cell. Localization at the cellular level encompasses movement within the cell, from within the cell to the cell surface, or from one location to another at the surface of a cell. [GOC:mah]	130	0.0685	6.26e-39	2.19e-36	38.2034	35.6596	RPS3	RPS19	RPL24	RPL38	RPS7	RPL13A	RPL11	RPLP1	RPLP0	AC004086.1	RPS23	RPL10A	RPL35A	RPL19	RPL18A	RPL39	RPL29	RPL8	RPL9	RPL15	RPL18	RPL31	RPL32	RPL41	RPS27A	UBA52	RPS15	RPL23	RPL10	RPS6	RPS3A	RPS9	RPS4X	RPS2	RPL3	RPS14	RPL12	RPS5	RPS16	RPL35	RPL7
GO_CELLULAR_AMIDE_METABOLIC_PROCESS	1039	The chemical reactions and pathways involving an amide, any derivative of an oxoacid in which an acidic hydroxy group has been replaced by an amino or substituted amino group, as carried out by individual cells. [CHEBI:32988]	95	0.0914	3.52e-38	1.17e-35	37.4535	34.9318	RPS3	RPS19	RPL24	RPL38	RPS7	RPL13A	RPL11	RPLP1	RPLP0	AC004086.1	RPS23	RPL10A	RPL35A	RPL19	RPL18A	RPL39	RPL29	RPL8	RPL9	RPL15	RPL18	RPL31	RPL32	RPL41	RPS27A	UBA52	RPS15	RPL23	RPL10	RPS6	RPS3A	RPS9	RPS4X	RPS2	RPL3	RPS14	RPL12	RPS5	RPS16	RPL35	RPL7
GO_CELL_MOTILITY	1719	Any process involved in the controlled self-propelled movement of a cell that results in translocation of the cell from one place to another. [GOC:dgh, GOC:dph, GOC:isa_complete, GOC:mlg]	121	0.0704	2.84e-37	9.07e-35	36.5467	34.0424	RPS19	HSPB1	JUN	BCL2	PIK3R1	CAV1	FLNA	EPHA3	MYADM	ACTB	PTK2B	ELANE	THBS1	ANGPT1	IGF1	HAS2	PLPP3	STAT5B	PDGFRA	SEMA3E	TPM1	PARVA	JAM3	SFRP1	PHLDB2	PALLD	CORO1C	PRKG1	FAM107A	ARHGDIB	LEP	VCL	PLXND1	NRCAM	FLRT3	COL3A1	NDNF	LOXL2	AP002956.1	PLXNB1	NEXN
GO_ESTABLISHMENT_OF_PROTEIN_LOCALIZATION_TO_ORGANELLE	553	The directed movement of a protein to a specific location on or in an organelle. Encompasses establishment of localization in the membrane or lumen of a membrane-bounded organelle. [GOC:mah]	69	0.1248	3.5e-36	1.07e-33	35.4559	32.9706	RPS3	RPS19	RPL24	RPL38	RPS7	RPL13A	RPL11	RPLP1	RPLP0	AC004086.1	RPS23	RPL10A	RPL35A	RPL19	RPL18A	RPL39	RPL29	RPL8	RPL9	RPL15	RPL18	RPL31	RPL32	RPL41	RPS27A	UBA52	RPS15	RPL23	RPL10	RPS6	RPS3A	RPS9	RPS4X	RPS2	RPL3	RPS14	RPL12	RPS5	RPS16	RPL35	RPL7
GO_CIRCULATORY_SYSTEM_DEVELOPMENT	1161	The process whose specific outcome is the progression of the circulatory system over time, from its formation to the mature structure. The circulatory system is the organ system that passes nutrients (such as amino acids and electrolytes), gases, hormones, blood cells, etc. to and from cells in the body to help fight diseases and help stabilize body temperature and pH to maintain homeostasis. [GO…	96	0.0827	5.43e-35	1.6e-32	34.2652	31.7959	ANK2	HSPB1	RXRA	JUN	CAV1	PTK2B	THBS1	ANGPT1	IGF1	HAS2	ACAN	PDGFRA	SEMA3E	TPM1	PARVA	JAM3	SFRP1	LEP	PLXND1	NRCAM	FLRT3	COL3A1	NDNF	LOXL2	AP002956.1	COMP	COL8A1	FBN1	FAT4	SMAD6	NPY2R	TFDP2	AXIN2	PCSK5	WARS2	CSPG4	PRKD1	GLUL	HSPG2	NDST1	NPR1
GO_CELLULAR_COMPONENT_MORPHOGENESIS	1115	The process in which cellular structures, including whole cells or cell parts, are generated and organized. [GOC:dph, GOC:mah, GOC:tb]	91	0.0816	9.95e-33	2.81e-30	32.0022	29.5513	RPL24	ANK2	BCL2	PIK3R1	FLNA	EPHA3	MYADM	NFASC	S100A10	NLGN1	GBP1	PTK2B	HAS2	PDGFRA	SEMA3E	TPM1	PARVA	PHLDB2	PALLD	CORO1C	EFNA5	VCL	PLXND1	NRCAM	FLRT3	PLXNB1	NEXN	LAMB1	LAMA2	PLXNA4	CHL1	PEAK1	SPON2	ALCAM	CDC42EP1	ACTG1	PGM5	CDHR3	CNTNAP1	CNTNAP2	ITGA8
GO_MACROMOLECULE_CATABOLIC_PROCESS	1375	The chemical reactions and pathways resulting in the breakdown of a macromolecule, any molecule of high relative molecular mass, the structure of which essentially comprises the multiple repetition of units derived, actually or conceptually, from molecules of low relative molecular mass. [CHEBI:33694, GOC:mah]	101	0.0735	1.63e-32	4.43e-30	31.7878	29.3536	RPS3	RPS19	RPL24	RPL38	RPS7	RPL13A	RPL11	RPLP1	RPLP0	AC004086.1	RPS23	RPL10A	RPL35A	RPL19	RPL18A	RPL39	RPL29	RPL8	RPL9	RPL15	RPL18	RPL31	RPL32	RPL41	RPS27A	UBA52	RPS15	RPL23	RPL10	RPS6	RPS3A	RPS9	RPS4X	RPS2	RPL3	RPS14	RPL12	RPS5	RPS16	RPL35	RPL7
GO_CYTOSKELETON_ORGANIZATION	1298	A process that is carried out at the cellular level which results in the assembly, arrangement of constituent parts, or disassembly of cytoskeletal structures. [GOC:dph, GOC:jl, GOC:mah]	98	0.0755	1.69e-32	4.43e-30	31.7721	29.3536	RPS3	ANK2	BCL2	PIK3R1	FLNA	EPHA3	MYADM	ACTB	GSN	S100A10	NLGN1	PTK2B	PDGFRA	SEMA3E	TPM1	PARVA	JAM3	SFRP1	PHLDB2	PALLD	CORO1C	PRKG1	FAM107A	ARHGDIB	EFNA5	PLXNB1	NEXN	ZYX	GPM6B	CDC42EP1	ACTG1	PGM5	TNXB	SORBS3	CNTNAP1	PARD3B	MYO1C	SYNE3	CLIP3	RAP2A	SPTBN4
GO_EXTRACELLULAR_STRUCTURE_ORGANIZATION	421	A process that is carried out at the cellular level which results in the assembly, arrangement of constituent parts, or disassembly of structures in the space external to the outermost structure of a cell. For cells without external protective or external encapsulating structures this refers to space outside of the plasma membrane, and also covers the host cell environment outside an intracellula…	57	0.1354	6.42e-32	1.63e-29	31.1925	28.7878	ELANE	THBS1	HAS2	ACAN	VCAN	PDGFRA	JAM3	PHLDB2	COL3A1	NDNF	LOXL2	LAMB1	LAMA2	JAM2	ITGA9	GPM6B	TNXB	FBLN5	COMP	COL8A1	FBN1	ITGA8	COL12A1	COL7A1	VIT	COL6A3	TNC	LOXL3	DPT	COL16A1	NID1	ECM2	CCDC80	FBLN2	HSPG2	RECK	COL1A2	LOX	AGTR1	APBB2	MMP28
GO_NEUROGENESIS	1599	Generation of cells within the nervous system. [GO_REF:0000021, GOC:cls, GOC:curators, GOC:dgh, GOC:dph, GOC:jid, GOC:mtg_15jun06]	108	0.0675	1.25e-31	3.07e-29	30.9031	28.5129	RPL24	JUN	BCL2	PIK3R1	FLNA	EPHA3	NFASC	GSN	NLGN1	PTK2B	SEMA3E	JAM3	SFRP1	PALLD	PRKG1	EFNA5	LEP	VCL	PLXND1	NRCAM	FLRT3	COL3A1	NDNF	PLXNB1	NEXN	LAMB1	LAMA2	PLXNA4	CHL1	CDK6	MDGA1	SPON2	ALCAM	GPM6B	LGALS1	MXRA8	CNTNAP1	CNTNAP2	FAT4	NTNG2	NTNG1
GO_PROTEIN_LOCALIZATION_TO_ORGANELLE	919	A process in which a protein is transported to, or maintained in, a location within an organelle. [GOC:mah]	80	0.0871	1.08e-30	2.56e-28	29.9666	27.5918	RPS3	RPS19	RPL24	RPL38	RPS7	RPL13A	RPL11	RPLP1	RPLP0	AC004086.1	RPS23	RPL10A	RPL35A	RPL19	RPL18A	RPL39	RPL29	RPL8	RPL9	RPL15	RPL18	RPL31	RPL32	RPL41	RPS27A	UBA52	RPS15	RPL23	RPL10	RPS6	RPS3A	RPS9	RPS4X	RPS2	RPL3	RPS14	RPL12	RPS5	RPS16	RPL35	RPL7
GO_REGULATION_OF_CELLULAR_COMPONENT_MOVEMENT	1077	Any process that modulates the frequency, rate or extent of the movement of a cellular component. [GOC:ai, GOC:dph, GOC:jl]	85	0.0789	1.52e-29	3.49e-27	28.8182	26.4572	RPS19	ANK2	HSPB1	JUN	BCL2	PIK3R1	CAV1	FLNA	MYADM	PTK2B	ELANE	THBS1	ANGPT1	IGF1	HAS2	PLPP3	PDGFRA	SEMA3E	TPM1	JAM3	SFRP1	PHLDB2	CORO1C	PRKG1	FAM107A	ARHGDIB	VCL	PLXND1	COL3A1	AP002956.1	PLXNB1	NEXN	LAMB1	LAMA2	PLXNA4	CDK6	ZNF703	VSIR	MYO1C	RACK1	RAP2A
GO_CELLULAR_MACROMOLECULE_CATABOLIC_PROCESS	1148	The chemical reactions and pathways resulting in the breakdown of a macromolecule, any large molecule including proteins, nucleic acids and carbohydrates, as carried out by individual cells. [CHEBI:33694, GOC:jl]	87	0.0758	5.72e-29	1.27e-26	28.2426	25.8962	RPS3	RPS19	RPL24	RPL38	RPS7	RPL13A	RPL11	RPLP1	RPLP0	AC004086.1	RPS23	RPL10A	RPL35A	RPL19	RPL18A	RPL39	RPL29	RPL8	RPL9	RPL15	RPL18	RPL31	RPL32	RPL41	RPS27A	UBA52	RPS15	RPL23	RPL10	RPS6	RPS3A	RPS9	RPS4X	RPS2	RPL3	RPS14	RPL12	RPS5	RPS16	RPL35	RPL7
GO_ANIMAL_ORGAN_MORPHOGENESIS	1034	Morphogenesis of an animal organ. An organ is defined as a tissue or set of tissues that work together to perform a specific function or functions. Morphogenesis is the process in which anatomical structures are generated and organized. Organs are commonly observed as visibly distinct structures, but may also exist as loosely associated clusters of cells that work together to perform a specific f…	82	0.0793	1.18e-28	2.55e-26	27.9281	25.5935	RPL38	RXRA	JUN	BCL2	CAV1	HAS2	ACAN	PDGFRA	TPM1	PARVA	SFRP1	PLXND1	COL3A1	LAMB1	COMP	COL8A1	FBN1	FAT4	SMAD6	NPY2R	ITGA8	COL12A1	COL7A1	VIT	COL6A3	TNC	SDK1	IL7	LIMS2	EXOC4	MAGI2	LRP4	AXIN2	NDST1	FGF7	EVL	SIX1	HGF	NTRK2	COL1A2	VEGFC
GO_CELL_PROJECTION_ORGANIZATION	1512	A process that is carried out at the cellular level which results in the assembly, arrangement of constituent parts, or disassembly of a prolongation or process extending from a cell, e.g. a flagellum or axon. [GOC:jl, GOC:mah, http://www.cogsci.princeton.edu/~wn/]	100	0.0661	1.53e-28	3.21e-26	27.8153	25.4935	RPL24	JUN	BCL2	PIK3R1	CAV1	FLNA	EPHA3	NFASC	GSN	NLGN1	PTK2B	SEMA3E	TPM1	PARVA	JAM3	SFRP1	PALLD	CORO1C	PRKG1	EFNA5	VCL	PLXND1	NRCAM	FLRT3	NDNF	PLXNB1	NEXN	LAMB1	LAMA2	PLXNA4	CHL1	SPON2	ALCAM	GPM6B	CDC42EP1	LGALS1	CNTNAP1	CNTNAP2	FAT4	ITGA8	NTNG2
GO_TUBE_DEVELOPMENT	1105	The process whose specific outcome is the progression of a tube over time, from its initial formation to a mature structure. Epithelial and endothelial tubes transport gases, liquids and cells from one site to another and form the basic structure of many organs and tissues including lung and trachea, kidney, the mammary gland, the vascular system and the gastrointestinal and urinary-genital tract…	84	0.076	4.52e-28	9.23e-26	27.3449	25.0348	RPS7	HSPB1	JUN	BCL2	CAV1	PTK2B	THBS1	ANGPT1	HAS2	ASS1	PDGFRA	SEMA3E	PARVA	JAM3	SFRP1	LEP	PLXND1	NRCAM	COL3A1	NDNF	LOXL2	AP002956.1	COMP	COL8A1	FAT4	SMAD6	TNC	LOXL3	FSTL3	PCSK5	WARS2	CSPG4	PRKD1	GLUL	HSPG2	NPR1	WASF2	MET	AMOT	FGF7	AMOTL2
GO_REGULATION_OF_CELL_DIFFERENTIATION	1863	Any process that modulates the frequency, rate or extent of cell differentiation, the process in which relatively unspecialized cells acquire specialized structural and functional features. [GOC:go_curators]	111	0.0596	7.89e-28	1.57e-25	27.1029	24.8041	RPS19	JUN	BCL2	PIK3R1	CAV1	FLNA	EPHA3	MYADM	S100A10	NLGN1	GBP1	PDE5A	PTK2B	THBS1	IGF1	HAS2	STAT5B	PDGFRA	SEMA3E	SFRP1	PHLDB2	CORO1C	EFNA5	LEP	PLXND1	NRCAM	COL3A1	NDNF	LOXL2	PLXNB1	PLXNA4	CDK6	ZNF703	VSIR	LGALS1	FBN1	FAT4	SMAD6	TGFB1I1	LOXL3	SDK1
GO_CYTOPLASMIC_TRANSLATION	95	The chemical reactions and pathways resulting in the formation of a protein in the cytoplasm. This is a ribosome-mediated process in which the information in messenger RNA (mRNA) is used to specify the sequence of amino acids in the protein. [GOC:hjd]	29	0.3053	2.16e-27	4.17e-25	26.6655	24.3799	RPL24	RPL38	RPL13A	RPL11	RPLP1	RPLP0	AC004086.1	RPS23	RPL10A	RPL35A	RPL19	RPL18A	RPL39	RPL29	RPL8	RPL9	RPL15	RPL18	RPL31	RPL32	RPL41	EIF2D	EIF3D	EIF3F	EIF3L	EIF3G	EIF3H	EEF2	RWDD1
GO_SUPRAMOLECULAR_FIBER_ORGANIZATION	659	A process that is carried out at the cellular level which results in the assembly, arrangement of constituent parts, or disassembly of a supramolecular fiber, a polymer consisting of an indefinite number of protein or protein complex subunits that have polymerised to form a fiber-shaped structure. [GOC:pr]	64	0.0971	2.63e-27	4.96e-25	26.58	24.3045	RPS3	BCL2	PIK3R1	FLNA	MYADM	GSN	S100A10	PTK2B	ACAN	PDGFRA	TPM1	SFRP1	PHLDB2	FAM107A	COL3A1	LOXL2	ZYX	CDC42EP1	ACTG1	PGM5	TNXB	SORBS3	FBLN5	COMP	COL12A1	LOXL3	DPT	MYO1C	CLIP3	SPTBN4	PRKN	VIM	WASF2	MET	EVL	ARPIN	DPYSL3	ASAP3	COL1A2	LOX	NAV3
GO_INTRACELLULAR_PROTEIN_TRANSPORT	1164	The directed movement of proteins in a cell, including the movement of proteins between specific compartments or structures within a cell, such as organelles of a eukaryotic cell. [GOC:mah]	85	0.073	3.42e-27	6.28e-25	26.466	24.202	RPS3	RPS19	RPL24	RPL38	RPS7	RPL13A	RPL11	RPLP1	RPLP0	AC004086.1	RPS23	RPL10A	RPL35A	RPL19	RPL18A	RPL39	RPL29	RPL8	RPL9	RPL15	RPL18	RPL31	RPL32	RPL41	RPS27A	UBA52	RPS15	RPL23	RPL10	RPS6	RPS3A	RPS9	RPS4X	RPS2	RPL3	RPS14	RPL12	RPS5	RPS16	RPL35	RPL7
GO_ENZYME_LINKED_RECEPTOR_PROTEIN_SIGNALING_PATHWAY	1043	Any series of molecular signals initiated by the binding of an extracellular ligand to a receptor on the surface of the target cell, where the receptor possesses catalytic activity or is closely associated with an enzyme such as a protein kinase, and ending with regulation of a downstream cellular process, e.g. transcription. [GOC:mah, GOC:signaling, ISBN:0185316194]	80	0.0767	5.23e-27	9.37e-25	26.2815	24.0283	RPS27A	UBA52	HSPB1	JUN	PIK3R1	CAV1	EPHA3	ACTB	PTK2B	THBS1	ANGPT1	IGF1	STAT5B	INHBB	PDGFRA	SFRP1	EFNA5	LEP	FLRT3	COL3A1	ZNF703	ZYX	ACTG1	COMP	FBN1	FAT4	SMAD6	ITGA8	TGFB1I1	FSTL3	MYO1C	MAGI2	LRP4	VIM	CSPG4	PRKD1	NDST1	NPR1	WASF2	MET	FGF7
GO_INTRACELLULAR_TRANSPORT	1825	The directed movement of substances within a cell. [GOC:ai]	108	0.0592	7.94e-27	1.39e-24	26.1002	23.857	RPS3	RPS19	RPL24	RPL38	RPS7	RPL13A	RPL11	RPLP1	RPLP0	AC004086.1	RPS23	RPL10A	RPL35A	RPL19	RPL18A	RPL39	RPL29	RPL8	RPL9	RPL15	RPL18	RPL31	RPL32	RPL41	RPS27A	UBA52	RPS15	RPL23	RPL10	RPS6	RPS3A	RPS9	RPS4X	RPS2	RPL3	RPS14	RPL12	RPS5	RPS16	RPL35	RPL7
GO_CARDIOVASCULAR_SYSTEM_DEVELOPMENT	806	The process whose specific outcome is the progression of the cardiovascular system over time, from its formation to the mature structure. The cardiovascular system is the anatomical system that has as its parts the heart and blood vessels. [GOC:mah, UBERON:0004535]	69	0.0856	4.02e-26	6.88e-24	25.3958	23.1624	HSPB1	JUN	CAV1	PTK2B	THBS1	ANGPT1	HAS2	PDGFRA	SEMA3E	PARVA	JAM3	SFRP1	LEP	PLXND1	NRCAM	COL3A1	NDNF	LOXL2	AP002956.1	COMP	COL8A1	SMAD6	PCSK5	WARS2	CSPG4	PRKD1	GLUL	HSPG2	NDST1	NPR1	WASF2	AMOT	AMOTL2	SIX1	DAB2IP	HGF	NTRK2	RECK	COL1A2	LOX	AGTR1
GO_BLOOD_VESSEL_MORPHOGENESIS	682	The process in which the anatomical structures of blood vessels are generated and organized. The blood vessel is the vasculature carrying blood. [GOC:jid]	63	0.0924	1.06e-25	1.78e-23	24.9747	22.7496	HSPB1	JUN	CAV1	PTK2B	THBS1	ANGPT1	HAS2	PDGFRA	SEMA3E	PARVA	JAM3	SFRP1	LEP	PLXND1	NRCAM	COL3A1	NDNF	LOXL2	AP002956.1	COMP	COL8A1	WARS2	CSPG4	PRKD1	GLUL	HSPG2	NPR1	WASF2	AMOT	AMOTL2	SIX1	DAB2IP	HGF	NTRK2	RECK	LOX	AGTR1	VEGFC	HDAC5	VEGFD	MYLK
GO_ANATOMICAL_STRUCTURE_FORMATION_INVOLVED_IN_MORPHOGENESIS	1172	The developmental process pertaining to the initial formation of an anatomical structure from unspecified parts. This process begins with the specific processes that contribute to the appearance of the discrete structure and ends when the structural rudiment is recognizable. An anatomical structure is any biological entity that occupies space and is distinguished from its surroundings. Anatomical…	83	0.0708	1.14e-25	1.85e-23	24.9431	22.7328	RPS7	ANK2	HSPB1	JUN	CAV1	NFASC	PTK2B	THBS1	ANGPT1	PDGFRA	SEMA3E	TPM1	PARVA	JAM3	SFRP1	PHLDB2	LEP	PLXND1	NRCAM	NDNF	LOXL2	AP002956.1	LAMB1	ACTG1	PGM5	CNTNAP1	COL8A1	ITGA8	COL12A1	COL7A1	SDK1	EXOC4	EHD2	AXIN2	CSPG4	PRKD1	GLUL	HSPG2	NPR1	WASF2	OPHN1
GO_NEURON_DEVELOPMENT	1096	The process whose specific outcome is the progression of a neuron over time, from initial commitment of the cell to a specific fate, to the fully functional differentiated cell. [GOC:dph]	80	0.073	1.32e-25	2.12e-23	24.8794	22.6737	RPL24	JUN	BCL2	PIK3R1	EPHA3	NFASC	NLGN1	PTK2B	SEMA3E	JAM3	SFRP1	PALLD	PRKG1	EFNA5	LEP	VCL	PLXND1	NRCAM	FLRT3	NDNF	PLXNB1	NEXN	LAMB1	LAMA2	PLXNA4	CHL1	SPON2	ALCAM	GPM6B	LGALS1	CNTNAP1	CNTNAP2	FAT4	NTNG2	NTNG1	TNC	SDK1	TENM2	NCAM2	NTM	NANOS1
GO_NEURON_DIFFERENTIATION	1348	The process in which a relatively unspecialized cell acquires specialized features of a neuron. [GOC:mah]	89	0.066	2.33e-25	3.65e-23	24.6326	22.4377	RPL24	JUN	BCL2	PIK3R1	EPHA3	NFASC	NLGN1	PTK2B	SEMA3E	JAM3	SFRP1	PALLD	PRKG1	EFNA5	LEP	VCL	PLXND1	NRCAM	FLRT3	NDNF	PLXNB1	NEXN	LAMB1	LAMA2	PLXNA4	CHL1	MDGA1	SPON2	ALCAM	GPM6B	LGALS1	CNTNAP1	CNTNAP2	FAT4	NTNG2	NTNG1	TNC	SDK1	TENM2	NCAM2	NTM
GO_TUBE_MORPHOGENESIS	916	The process in which the anatomical structures of a tube are generated and organized. Epithelial and endothelial tubes transport gases, liquids and cells from one site to another and form the basic structure of many organs and tissues, with tube shape and organization varying from the single-celled excretory organ in Caenorhabditis elegans to the branching trees of the mammalian kidney and insect…	72	0.0786	5.41e-25	8.28e-23	24.2668	22.082	RPS7	HSPB1	JUN	BCL2	CAV1	PTK2B	THBS1	ANGPT1	HAS2	PDGFRA	SEMA3E	PARVA	JAM3	SFRP1	LEP	PLXND1	NRCAM	COL3A1	NDNF	LOXL2	AP002956.1	COMP	COL8A1	FAT4	TNC	WARS2	CSPG4	PRKD1	GLUL	HSPG2	NPR1	WASF2	MET	AMOT	AMOTL2	SIX1	DAB2IP	HGF	NTRK2	RECK	LOX
GO_REGULATION_OF_CELLULAR_COMPONENT_BIOGENESIS	917	Any process that modulates the frequency, rate or extent of cellular component biogenesis, a process that results in the biosynthesis of constituent macromolecules, assembly, and arrangement of constituent parts of a cellular component. [GOC:jl]	72	0.0785	5.77e-25	8.65e-23	24.2388	22.063	RPS3	RPL13A	PIK3R1	CAV1	FLNA	EPHA3	MYADM	GSN	S100A10	NLGN1	PTK2B	THBS1	HAS2	TPM1	SFRP1	PHLDB2	CORO1C	FAM107A	EFNA5	FLRT3	PEAK1	MDGA1	GPM6B	CDC42EP1	SORBS3	SMAD6	NTNG2	MYO10	COL16A1	TENM2	LRFN5	LRFN4	MYO1C	RACK1	CLIP3	SPTBN4	PRKN	PALM	NUDT16	EEF2K	WASF2
GO_CELL_MORPHOGENESIS_INVOLVED_IN_DIFFERENTIATION	727	The change in form (cell shape and size) that occurs when relatively unspecialized cells, e.g. embryonic or regenerative cells, acquire specialized structural and/or functional features that characterize the cells, tissues, or organs of the mature organism or some other relatively stable phase of the organism's life history. [GOC:go_curators]	64	0.088	6.05e-25	8.89e-23	24.2182	22.0511	RPL24	BCL2	PIK3R1	FLNA	EPHA3	MYADM	NFASC	S100A10	NLGN1	GBP1	HAS2	SEMA3E	PARVA	PALLD	CORO1C	EFNA5	VCL	PLXND1	NRCAM	FLRT3	PLXNB1	NEXN	LAMB1	LAMA2	PLXNA4	CHL1	PEAK1	SPON2	ALCAM	ITGA8	COL12A1	COL7A1	VIT	COL6A3	NTNG2	NTNG1	RAP2A	SPTBN4	LRP4	EEF2K	MET
GO_REGULATION_OF_CELL_ADHESION	684	Any process that modulates the frequency, rate or extent of attachment of a cell to another cell or to the extracellular matrix. [GOC:mah]	61	0.0892	4.14e-24	5.97e-22	23.383	21.224	RPS3	BCL2	PIK3R1	CAV1	FLNA	EPHA3	MYADM	GSN	S100A10	GBP1	PDE5A	PTK2B	ELANE	THBS1	ANGPT1	IGF1	HAS2	PLPP3	STAT5B	ASS1	MUC1	SEMA3E	TPM1	SFRP1	PHLDB2	CORO1C	PRKG1	FAM107A	ARHGDIB	EFNA5	LEP	PLXND1	NDNF	PLXNB1	LAMA2	PLXNA4	PEAK1	JAM2	CDK6	MDGA1	ZNF703
GO_OSSIFICATION	385	The formation of bone or of a bony substance, or the conversion of fibrous tissue or of cartilage into bone or a bony substance. [GOC:mtg_mpo, PMID:17572649]	46	0.1195	1.26e-23	1.74e-21	22.8996	20.7595	RPL38	RPS15	BCL2	PTK2B	IGF1	VCAN	OMD	SFRP1	LEP	PLXNB1	CDK6	GPM6B	COMP	FAT4	SMAD6	TNC	FSTL3	LRP4	AXIN2	PRKD1	PDLIM7	HGF	COL1A2	LOX	HDAC7	IGFBP3	RFLNA	TPM4	CAT	FGFR2	COL11A1	DHRS3	COL5A2	FBN2	PBX1	THRA	ASPN	WWOX	MGP	SORT1	TMEM64
GO_REGULATION_OF_ACTIN_FILAMENT_BASED_PROCESS	385	Any process that modulates the frequency, rate or extent of any cellular process that depends upon or alters the actin cytoskeleton. [GOC:mah]	46	0.1195	1.26e-23	1.74e-21	22.8996	20.7595	ANK2	PIK3R1	CAV1	FLNA	EPHA3	MYADM	GSN	S100A10	PTK2B	PDGFRA	SEMA3E	TPM1	JAM3	SFRP1	PHLDB2	FAM107A	ARHGDIB	EFNA5	GPM6B	CDC42EP1	SORBS3	MYO1C	SPTBN4	PRKN	WASF2	MET	EVL	ARPIN	DIXDC1	ASAP3	SCIN	ELN	CACNA1C	SSH3	SSH2	CDC42EP5	ADD1	LMOD1	CFL2	PLEKHG2	ARHGAP28
GO_RESPONSE_TO_GROWTH_FACTOR	732	Any process that results in a change in state or activity of a cell or an organism (in terms of movement, secretion, enzyme production, gene expression, etc.) as a result of a growth factor stimulus. [GOC:BHF, GOC:mah]	62	0.0847	2.61e-23	3.55e-21	22.5834	20.4498	RPS27A	UBA52	HSPB1	JUN	CAV1	THBS1	HAS2	STAT5B	PDGFRA	SFRP1	FLRT3	COL3A1	ZNF703	ZYX	COMP	FBN1	FAT4	SMAD6	ITGA8	TGFB1I1	TNC	FSTL3	ZFP36L2	MYO1C	RACK1	MAGI2	LRP4	EEF2K	EEF2	EEF1A1	PRKD1	NDST1	FGF7	CAV2	DAB2IP	HGF	NTRK2	COL1A2	LOX	VEGFC	VEGFD
GO_NEGATIVE_REGULATION_OF_RESPONSE_TO_STIMULUS	1655	Any process that stops, prevents, or reduces the frequency, rate or extent of a response to a stimulus. Response to stimulus is a change in state or activity of a cell or an organism (in terms of movement, secretion, enzyme production, gene expression, etc.) as a result of a stimulus. [GOC:jid]	96	0.058	3.24e-23	4.33e-21	22.4895	20.3635	RPS3	RPS19	RPS27A	UBA52	HSPB1	BCL2	CAV1	MYADM	GBP1	ELANE	THBS1	TNIP1	ANGPT1	IGF1	MUC1	PDGFRA	SEMA3E	SFRP1	PHLDB2	PRKG1	LEP	COL3A1	CDK6	FBN1	SMAD6	NPY2R	TGFB1I1	LOXL3	IL7	FSTL3	LRFN5	C1QTNF1	PEAR1	RACK1	MAGI2	PRKN	PALM	LRP4	AXIN2	SAMHD1	QARS
GO_CELL_SUBSTRATE_ADHESION	341	The attachment of a cell to the underlying substrate via adhesion molecules. [GOC:mah, GOC:pf]	43	0.1261	4.29e-23	5.63e-21	22.3675	20.2495	BCL2	PIK3R1	FLNA	EPHA3	MYADM	S100A10	GBP1	PTK2B	THBS1	ANGPT1	HAS2	SEMA3E	PARVA	JAM3	SFRP1	PHLDB2	CORO1C	FAM107A	EFNA5	VCL	COL3A1	NDNF	LAMB1	PEAK1	CDK6	ZYX	GPM6B	SORBS3	LGALS1	FBLN5	COL8A1	SMAD6	NPY2R	ITGA8	VIT	COL16A1	NID1	ECM2	CCDC80	FBLN2	PLEKHA2
GO_RESPONSE_TO_ENDOGENOUS_STIMULUS	1648	Any process that results in a change in state or activity of a cell or an organism (in terms of movement, secretion, enzyme production, gene expression, etc.) as a result of a stimulus arising within the organism. [GOC:sm]	95	0.0576	8.73e-23	1.13e-20	22.059	19.9469	RPS27A	UBA52	RPL23	RXRA	JUN	BCL2	PIK3R1	CAV1	ACTB	PTK2B	THBS1	IGF1	HAS2	STAT5B	ASS1	INHBB	PDGFRA	SFRP1	FAM107A	EFNA5	LEP	FLRT3	COL3A1	ZNF703	ZYX	COMP	FBN1	FAT4	SMAD6	ITGA8	TGFB1I1	TNC	COL16A1	FSTL3	ZFP36L2	MYO1C	TRARG1	MAGI2	PRKN	LRP4	VIM
GO_REGULATION_OF_INTRACELLULAR_SIGNAL_TRANSDUCTION	1846	Any process that modulates the frequency, rate or extent of intracellular signal transduction. [GOC:dph, GOC:signaling, GOC:tb, GOC:TermGenie]	101	0.0547	1.55e-22	1.97e-20	21.8097	19.7055	RPS3	RPS7	RPL11	RPS27A	UBA52	RPL23	HSPB1	JUN	BCL2	PIK3R1	CAV1	FLNA	MYADM	NLGN1	GBP1	PDE5A	PTK2B	ELANE	THBS1	TNIP1	ANGPT1	IGF1	INHBB	MUC1	PDGFRA	SFRP1	ARHGDIB	LEP	COL3A1	PLXNB1	SORBS3	LGALS1	NPY2R	C1QTNF1	CYTH3	RACK1	RAP2A	MAGI2	PRKN	PLEKHF1	DMD
GO_POSITIVE_REGULATION_OF_SIGNALING	1828	Any process that activates, maintains or increases the frequency, rate or extent of a signaling process. [GOC:mtg_signal]	100	0.0547	2.62e-22	3.26e-20	21.5817	19.4868	RPS3	RPS7	RPL11	RPS27A	UBA52	RPL23	JUN	BCL2	PIK3R1	CAV1	FLNA	GSN	NLGN1	PDE5A	PTK2B	ELANE	THBS1	ANGPT1	IGF1	INHBB	PDGFRA	SFRP1	FAM107A	LEP	COL3A1	PLXNB1	LAMA2	SORBS3	LGALS1	CNTNAP1	ITGA8	TGFB1I1	LOXL3	IL7	LIMS2	C1QTNF1	MYO1C	RACK1	TFDP2	PRKN	CACNB2
GO_REGULATION_OF_ANATOMICAL_STRUCTURE_MORPHOGENESIS	1153	Any process that modulates the frequency, rate or extent of anatomical structure morphogenesis. [GOC:mah]	77	0.0668	2.68e-22	3.28e-20	21.5719	19.4841	HSPB1	RXRA	BCL2	FLNA	MYADM	S100A10	NLGN1	GBP1	PTK2B	THBS1	HAS2	SEMA3E	TPM1	PARVA	SFRP1	PHLDB2	CORO1C	EFNA5	LEP	PLXND1	NRCAM	PLXNB1	PLXNA4	CDC42EP1	MYO10	LIMS2	RACK1	SYNE3	RAP2A	MAGI2	PRKN	EHD2	PALM	LRP4	EEF2K	PRKD1	GLUL	HSPG2	NPR1	AMOT	FGF7
GO_CELLULAR_RESPONSE_TO_ENDOGENOUS_STIMULUS	1384	Any process that results in a change in state or activity of a cell (in terms of movement, secretion, enzyme production, gene expression, etc.) as a result of a stimulus arising within the organism. [GOC:mah]	85	0.0614	3.55e-22	4.27e-20	21.4498	19.3696	RPS27A	UBA52	RPL23	RXRA	JUN	PIK3R1	CAV1	ACTB	THBS1	IGF1	HAS2	STAT5B	ASS1	INHBB	PDGFRA	SFRP1	FAM107A	EFNA5	LEP	FLRT3	COL3A1	ZNF703	ZYX	COMP	FBN1	FAT4	SMAD6	ITGA8	TGFB1I1	TNC	COL16A1	FSTL3	ZFP36L2	MYO1C	TRARG1	MAGI2	PRKN	LRP4	VIM	EEF2K	EEF2
GO_POSITIVE_REGULATION_OF_DEVELOPMENTAL_PROCESS	1415	Any process that activates or increases the rate or extent of development, the biological process whose specific outcome is the progression of an organism over time from an initial condition (e.g. a zygote, or a young adult) to a later condition (e.g. a multicellular animal or an aged adult). [GOC:ai]	85	0.0601	1.47e-21	1.74e-19	20.8327	18.7595	HSPB1	JUN	BCL2	FLNA	EPHA3	MYADM	S100A10	NLGN1	PDE5A	PTK2B	THBS1	IGF1	HAS2	STAT5B	SFRP1	PHLDB2	CORO1C	EFNA5	LEP	PLXND1	NRCAM	FLRT3	NDNF	LOXL2	PLXNB1	PLXNA4	ZNF703	VSIR	GPM6B	TGFB1I1	IL7	RACK1	SPTBN4	MAGI2	PRKN	EHD2	AXIN2	UNG	EEF2K	PRKD1	ASPA
GO_POSITIVE_REGULATION_OF_MULTICELLULAR_ORGANISMAL_PROCESS	1795	Any process that activates or increases the frequency, rate or extent of an organismal process, any of the processes pertinent to the function of an organism above the cellular level; includes the integrated processes of tissues and organs. [GOC:ai]	97	0.054	2.85e-21	3.33e-19	20.5452	18.4776	RPS3	RPS19	HSPB1	JUN	BCL2	PIK3R1	CAV1	FLNA	EPHA3	NLGN1	PDE5A	PTK2B	ELANE	THBS1	ANGPT1	IGF1	HAS2	PLPP3	STAT5B	INHBB	TPM1	PHLDB2	EFNA5	LEP	PLXND1	NRCAM	FLRT3	NDNF	LOXL2	PLXNB1	PLXNA4	ZNF703	VSIR	SPON2	GPM6B	NPY2R	TGFB1I1	IL7	C1QTNF1	RACK1	SPTBN4
GO_REGULATION_OF_CELL_DEATH	1723	Any process that modulates the rate or frequency of cell death. Cell death is the specific activation or halting of processes within a cell so that its vital functions markedly cease, rather than simply deteriorating gradually over time, which culminates in cell death. [GOC:dph, GOC:tb]	94	0.0546	6.68e-21	7.67e-19	20.1752	18.1152	RPS3	RPS7	RPL11	RPS27A	UBA52	RPL10	RPS6	RPS3A	HSPB1	JUN	BCL2	PIK3R1	CAV1	FLNA	GSN	PTK2B	THBS1	ANGPT1	IGF1	STAT5B	INHBB	MUC1	SFRP1	LEP	NDNF	CHL1	LGALS1	COMP	SMAD6	IL7	LIMS2	RACK1	TFDP2	CLIP3	PRKN	PLEKHF1	AXIN2	UNG	PDE1A	GAPDH	EEF2K
GO_SKELETAL_SYSTEM_DEVELOPMENT	517	The process whose specific outcome is the progression of the skeleton over time, from its formation to the mature structure. The skeleton is the bony framework of the body in vertebrates (endoskeleton) or the hard outer envelope of insects (exoskeleton or dermoskeleton). [GOC:dph, GOC:jid, GOC:tb, http://www.stedmans.com/]	49	0.0948	1.1e-20	1.24e-18	19.9586	17.9066	RPL38	IGF1	HAS2	ACAN	VCAN	PDGFRA	SFRP1	LEP	COL3A1	LOXL2	PLXNB1	COMP	FBN1	FAT4	COL12A1	COL7A1	VIT	COL6A3	AXIN2	PCSK5	NDST1	PRELP	WASF2	SIX1	COL1A2	LOX	ANXA6	SCIN	RFLNA	FGFR2	COL11A1	PRRX1	DHRS3	MATN3	COL21A1	ADAMTS7	COL5A2	FBN2	TNFRSF11B	ZEB1	PBX1
GO_CELL_CELL_ADHESION	827	The attachment of one cell to another cell via adhesion molecules. [GOC:dos]	62	0.075	1.37e-20	1.52e-18	19.8633	17.8182	RPS3	HSPB1	BCL2	PIK3R1	CAV1	FLNA	MYADM	ACTB	NFASC	NLGN1	DLG2	PDE5A	ELANE	TNIP1	IGF1	HAS2	PLPP3	STAT5B	ASS1	PDGFRA	PARVA	JAM3	PALLD	PRKG1	EFNA5	LEP	VCL	NRCAM	FLRT3	NEXN	LAMB1	JAM2	MDGA1	ZNF703	VSIR	ALCAM	CDC42EP1	ACTG1	CDHR3	LGALS1	COMP
GO_PROTEIN_PHOSPHORYLATION	1967	The process of introducing a phosphate group on to a protein. [GOC:hb]	101	0.0513	1.52e-20	1.66e-18	19.8182	17.7799	RPS3	RPLP1	RPS27A	UBA52	HSPB1	JUN	BCL2	PIK3R1	CAV1	EPHA3	MYADM	ACTB	GBP1	DLG2	PDE5A	PTK2B	ELANE	THBS1	TNIP1	ANGPT1	IGF1	PLPP3	INHBB	PDGFRA	SFRP1	CORO1C	EFNA5	LEP	PEAK1	CDK6	SORBS3	SMAD6	IL7	C1QTNF1	ZFP36L2	TNKS1BP1	RACK1	CLIP3	RAP2A	SPTBN4	PRKN
GO_REGULATION_OF_CELL_POPULATION_PROLIFERATION	1708	Any process that modulates the frequency, rate or extent of cell proliferation. [GOC:jl]	92	0.0539	4.26e-20	4.6e-18	19.3706	17.3372	RPS3	RPL23	RPS9	RPS4X	JUN	BCL2	CAV1	FLNA	PDE5A	PTK2B	ELANE	THBS1	ANGPT1	IGF1	HAS2	STAT5B	PDGFRA	TPM1	SFRP1	PRKG1	LEP	PLXNB1	LAMB1	CDK6	ZNF703	VSIR	COMP	SMAD6	TGFB1I1	TNC	DPT	IL7	LIMS2	MAGI2	AXIN2	NUDT16	PDE1A	PRKD1	GLUL	IDH2	PLPP1
GO_RESPONSE_TO_WOUNDING	674	Any process that results in a change in state or activity of a cell or an organism (in terms of movement, secretion, enzyme production, gene expression, etc.) as a result of a stimulus indicating damage to the organism. [GOC:go_curators]	55	0.0816	4.82e-20	5.14e-18	19.317	17.289	HSPB1	JUN	BCL2	PIK3R1	CAV1	FLNA	ACTB	GSN	THBS1	IGF1	PLPP3	INHBB	PDGFRA	TPM1	JAM3	PHLDB2	PRKG1	VCL	FLRT3	COL3A1	NDNF	AP002956.1	ITGA9	ACTG1	LGALS1	COMP	TNC	MYL9	C1QTNF1	PEAR1	CSRP1	ZFP36L2	EHD2	PABPC4	FGF7	DPYSL3	COL1A2	LOX	MYLK	ANXA6	PROS1
GO_NEGATIVE_REGULATION_OF_MULTICELLULAR_ORGANISMAL_PROCESS	1288	Any process that stops, prevents, or reduces the frequency, rate or extent of an organismal process, the processes pertinent to the function of an organism above the cellular level; includes the integrated processes of tissues and organs. [GOC:ai]	78	0.0606	4.89e-20	5.14e-18	19.3107	17.289	RPS19	BCL2	PIK3R1	NLGN1	GBP1	PDE5A	PTK2B	ELANE	THBS1	ANGPT1	IGF1	STAT5B	INHBB	PDGFRA	SEMA3E	SFRP1	CORO1C	PRKG1	ARHGDIB	LEP	COL3A1	LOXL2	CDK6	VSIR	LGALS1	FBN1	SMAD6	NPY2R	LOXL3	LIMS2	FSTL3	C1QTNF1	SPTBN4	LRP4	VIM	AXIN2	IDH2	ATP2B4	HSPG2	NPR1	AMOT
GO_APOPTOTIC_PROCESS	1980	A programmed cell death process which begins when a cell receives an internal (e.g. DNA damage) or external signal (e.g. an extracellular death ligand), and proceeds through a series of biochemical events (signaling pathway phase) which trigger an execution phase. The execution phase is the last step of an apoptotic process, and is typically characterized by rounding-up of the cell, retraction of…	100	0.0505	7.67e-20	7.94e-18	19.1152	17.1002	RPS3	RPS7	RPL11	RPS27A	UBA52	RPL10	RPS6	RPS3A	HSPB1	JUN	BCL2	PIK3R1	CAV1	FLNA	GSN	PTK2B	THBS1	ANGPT1	IGF1	STAT5B	INHBB	MUC1	SFRP1	LEP	NDNF	CHL1	LGALS1	COMP	SMAD6	IL7	LIMS2	RACK1	TFDP2	CLIP3	PRKN	PLEKHF1	UNG	PDE1A	GAPDH	EEF2K	QARS
GO_TAXIS	636	The directed movement of a motile cell or organism in response to an external stimulus. [GOC:jl, ISBN:0192801023]	53	0.0833	9.33e-20	9.53e-18	19.0301	17.0209	RPS19	RPL24	HSPB1	PIK3R1	EPHA3	NFASC	PTK2B	ELANE	THBS1	ANGPT1	PDGFRA	SEMA3E	PARVA	JAM3	PALLD	EFNA5	PLXND1	NRCAM	FLRT3	PLXNB1	NEXN	LAMA2	PLXNA4	CHL1	ITGA9	SPON2	ALCAM	SPTBN4	PRKD1	MET	OPHN1	AMOT	FGF7	EVL	PDLIM7	IL16	HGF	LOX	AGTR1	VEGFC	VEGFD
GO_REGULATION_OF_CYTOSKELETON_ORGANIZATION	525	Any process that modulates the frequency, rate or extent of the formation, arrangement of constituent parts, or disassembly of cytoskeletal structures. [GOC:ai]	48	0.0914	1.22e-19	1.23e-17	18.9136	16.9101	RPS3	PIK3R1	FLNA	EPHA3	MYADM	GSN	S100A10	PTK2B	PDGFRA	SEMA3E	TPM1	JAM3	SFRP1	PHLDB2	FAM107A	ARHGDIB	EFNA5	PLXNB1	NEXN	GPM6B	CDC42EP1	SORBS3	MYO1C	CLIP3	SPTBN4	PRKN	WASF2	MET	EVL	ARPIN	DIXDC1	ASAP3	NAV3	SCIN	ELN	SSH3	SSH2	CDC42EP5	ADD1	LMOD1	CFL2
GO_REGULATION_OF_PROTEIN_MODIFICATION_PROCESS	1843	Any process that modulates the frequency, rate or extent of the covalent alteration of one or more amino acid residues within a protein. [GOC:mah, GOC:tb]	95	0.0515	1.88e-19	1.87e-17	18.7258	16.7282	RPS3	RPS7	RPL11	RPLP1	RPS27A	UBA52	RPL23	RPS2	HSPB1	JUN	BCL2	CAV1	MYADM	ACTB	GBP1	PDE5A	PTK2B	ELANE	THBS1	TNIP1	ANGPT1	IGF1	PLPP3	INHBB	MUC1	PDGFRA	SFRP1	CORO1C	FAM107A	EFNA5	LEP	SORBS3	SMAD6	IL7	C1QTNF1	TNKS1BP1	RACK1	CLIP3	RAP2A	SPTBN4	MAGI2
GO_CELL_PART_MORPHOGENESIS	675	The process in which the anatomical structures of a cell part are generated and organized. [GOC:mah]	54	0.08	2.6e-19	2.55e-17	18.585	16.5935	RPL24	BCL2	PIK3R1	EPHA3	NFASC	NLGN1	SEMA3E	PALLD	CORO1C	EFNA5	VCL	PLXND1	NRCAM	FLRT3	PLXNB1	NEXN	LAMA2	PLXNA4	CHL1	SPON2	ALCAM	CNTNAP1	CNTNAP2	NTNG2	NTNG1	RAP2A	SPTBN4	PRKN	LRP4	EEF2K	WASF2	OPHN1	EVL	ARPIN	PDLIM7	DCLK1	DAB2IP	NTRK2	APBB2	DOCK10	RBFOX2
GO_MUSCLE_SYSTEM_PROCESS	473	A organ system process carried out at the level of a muscle. Muscle tissue is composed of contractile cells or fibers. [GOC:mtg_cardio]	45	0.0951	3.72e-19	3.6e-17	18.4295	16.4437	ANK2	CAV1	FLNA	GSN	PDE5A	IGF1	TPM1	PRKG1	LEP	VCL	SORBS3	COMP	NPY2R	MYL9	SSPN	CACNB2	VIM	DMD	EEF2	ATP2B4	LMNA	MYLK	ANXA6	SGCD	GPD1L	CACNA1C	LMOD1	TPM4	TPM2	CNN1	CAMK2D	SNTA1	KCND3	MYL6	CACNA1G	ACTA2	HSPB6	CRYAB	KLF15	MYOF	MAP2K6
GO_NEGATIVE_REGULATION_OF_DEVELOPMENTAL_PROCESS	1035	Any process that stops, prevents or reduces the rate or extent of development, the biological process whose specific outcome is the progression of an organism over time from an initial condition (e.g. a zygote, or a young adult) to a later condition (e.g. a multicellular animal or an aged adult). [GOC:ai]	67	0.0647	8.48e-19	8.09e-17	18.0716	16.0921	BCL2	PIK3R1	CAV1	NLGN1	GBP1	PTK2B	THBS1	IGF1	STAT5B	SEMA3E	SFRP1	PHLDB2	CORO1C	ARHGDIB	EFNA5	LEP	COL3A1	LOXL2	CDK6	LGALS1	FBN1	SMAD6	TGFB1I1	LOXL3	LIMS2	FSTL3	ZFP36L2	PRKN	LRP4	VIM	AXIN2	IDH2	HSPG2	NPR1	AMOT	ARPIN	DPYSL3	DIXDC1	DAB2IP	HDAC5	HDAC7
GO_GROWTH	990	The increase in size or mass of an entire organism, a part of an organism or a cell. [GOC:bf, GOC:ma]	65	0.0657	1.43e-18	1.34e-16	17.8447	15.8729	RXRA	BCL2	GSN	PTK2B	ELANE	IGF1	STAT5B	SEMA3E	SFRP1	FAM107A	EFNA5	LEP	VCL	NRCAM	FLRT3	PLXNA4	ALCAM	FBLN5	COMP	COL12A1	COL7A1	VIT	COL6A3	TNC	IL7	TMEM8B	NANOS1	RACK1	RFTN1	SPTBN4	MAGI2	PRKN	LRP4	NPR1	FGF7	SIX1	DCLK1	DAB2IP	AGTR1	TGFBR3	BTG1
GO_ACTIN_FILAMENT_ORGANIZATION	398	A process that is carried out at the cellular level which results in the assembly, arrangement of constituent parts, or disassembly of cytoskeletal structures comprising actin filaments. Includes processes that control the spatial distribution of actin filaments, such as organizing filaments into meshworks, bundles, or other structures, as by cross-linking. [GOC:mah]	40	0.1005	5.35e-18	4.98e-16	17.2716	15.3028	BCL2	PIK3R1	FLNA	MYADM	GSN	S100A10	PTK2B	TPM1	SFRP1	PHLDB2	FAM107A	ZYX	CDC42EP1	SORBS3	MYO1C	SPTBN4	PRKN	WASF2	MET	EVL	ARPIN	DPYSL3	ASAP3	SCIN	ELN	SSH3	SSH2	CDC42EP5	ADD1	LMOD1	CFL2	RFLNA	PLEKHG2	ARHGAP28	ARHGEF10L	SYNPO2	TPM4	DSTN	TPM2	MARCKS
GO_PROTEIN_CONTAINING_COMPLEX_ASSEMBLY	1911	The aggregation, arrangement and bonding together of a set of macromolecules to form a protein-containing complex. [GOC:jl]	94	0.0492	6.32e-18	5.8e-16	17.1993	15.2366	RPS3	RPS19	RPL24	RPL38	RPL13A	RPL11	RPLP0	AC004086.1	RPS23	RPS27A	UBA52	RPS15	RPL10	RPL3	RPS14	RPL12	RPS5	EIF2D	EIF3D	EIF3F	EIF3L	EIF3G	RXRA	EIF3H	CAV1	MYADM	GSN	S100A10	NLGN1	GBP1	PTK2B	ANGPT1	FAM107A	EFNA5	CDC42EP1	SMAD6	COL7A1	COL16A1	C1QTNF1	MYO1C	RACK1
GO_REGULATION_OF_CELL_SUBSTRATE_ADHESION	212	Any process that modulates the frequency, rate or extent of cell-substrate adhesion. Cell-substrate adhesion is the attachment of a cell to the underlying substrate via adhesion molecules. [GOC:dph, GOC:pf, GOC:tb]	30	0.1415	6.46e-18	5.86e-16	17.1898	15.2321	BCL2	PIK3R1	FLNA	EPHA3	MYADM	S100A10	GBP1	PTK2B	THBS1	HAS2	SEMA3E	SFRP1	PHLDB2	CORO1C	FAM107A	EFNA5	NDNF	PEAK1	CDK6	GPM6B	LGALS1	COL8A1	NPY2R	VIT	COL16A1	NID1	ECM2	CCDC80	FBLN2	PLEKHA2
GO_MUSCLE_CONTRACTION	360	A process in which force is generated within muscle tissue, resulting in a change in muscle geometry. Force generation involves a chemo-mechanical energy conversion step that is carried out by the actin/myosin complex activity, which generates force through ATP hydrolysis. [GOC:ef, GOC:mtg_muscle, ISBN:0198506732]	38	0.1056	7.04e-18	6.31e-16	17.1524	15.2	ANK2	CAV1	FLNA	PDE5A	TPM1	PRKG1	VCL	SORBS3	COMP	NPY2R	MYL9	SSPN	CACNB2	VIM	DMD	EEF2	MYLK	ANXA6	SGCD	GPD1L	CACNA1C	LMOD1	TPM4	TPM2	CNN1	CAMK2D	SNTA1	KCND3	MYL6	CACNA1G	ACTA2	HSPB6	CRYAB	MYOF	MAP2K6	KCNMA1	MYL5	CALD1
GO_REGULATION_OF_ORGANELLE_ORGANIZATION	1259	Any process that modulates the frequency, rate or extent of a process involved in the formation, arrangement of constituent parts, or disassembly of an organelle. [GOC:mah]	73	0.058	8.99e-18	7.96e-16	17.0462	15.0991	RPS3	BCL2	PIK3R1	FLNA	EPHA3	MYADM	GSN	S100A10	PTK2B	IGF1	MUC1	PDGFRA	SEMA3E	TPM1	JAM3	SFRP1	PHLDB2	FAM107A	ARHGDIB	EFNA5	PLXNB1	NEXN	GPM6B	CDC42EP1	SORBS3	LRFN4	MYO1C	TFDP2	CLIP3	SPTBN4	PRKN	AXIN2	SETMAR	PRKD1	WASF2	MET	SYNE2	EVL	ARPIN	DIXDC1	ASAP3
GO_REGULATION_OF_PHOSPHORUS_METABOLIC_PROCESS	1694	Any process that modulates the frequency, rate or extent of the chemical reactions and pathways involving phosphorus or compounds containing phosphorus. [GOC:ai]	87	0.0514	9.35e-18	8.18e-16	17.0292	15.0872	RPS3	RPLP1	RPS27A	UBA52	HSPB1	JUN	BCL2	PIK3R1	CAV1	MYADM	ACTB	GBP1	DLG2	PDE5A	PTK2B	ELANE	THBS1	TNIP1	ANGPT1	IGF1	PLPP3	INHBB	PDGFRA	SFRP1	CORO1C	EFNA5	LEP	SORBS3	SMAD6	IL7	C1QTNF1	TNKS1BP1	RACK1	CLIP3	RAP2A	SPTBN4	MAGI2	PRKN	LRP4	AXIN2	DMD
GO_NEGATIVE_REGULATION_OF_SIGNALING	1394	Any process that stops, prevents, or reduces the frequency, rate or extent of a signaling process. [GOC:mtg_signal]	77	0.0552	1.61e-17	1.39e-15	16.7932	14.857	RPS27A	UBA52	HSPB1	BCL2	CAV1	MYADM	GBP1	PTK2B	THBS1	TNIP1	IGF1	INHBB	MUC1	SFRP1	LEP	FBN1	SMAD6	NPY2R	TGFB1I1	IL7	FSTL3	PEAR1	RACK1	MAGI2	PRKN	PALM	LRP4	AXIN2	SAMHD1	QARS	RBMS3	ATP2B4	MET	CAV2	LMNA	DAB2IP	HGF	TGFBR3	ADGRA2	HDAC7	BMPER
GO_POSITIVE_REGULATION_OF_CELLULAR_COMPONENT_ORGANIZATION	1191	Any process that activates or increases the frequency, rate or extent of a process involved in the formation, arrangement of constituent parts, or disassembly of cell structures, including the plasma membrane and any external encapsulating structures such as the cell wall and cell envelope. [GOC:ai]	70	0.0588	2.21e-17	1.89e-15	16.6556	14.7235	RPS3	BCL2	CAV1	FLNA	EPHA3	MYADM	GSN	S100A10	NLGN1	PTK2B	ANGPT1	IGF1	HAS2	MUC1	TPM1	SFRP1	PHLDB2	CORO1C	EFNA5	PLXND1	FLRT3	NDNF	PLXNB1	PLXNA4	CDC42EP1	SORBS3	COL16A1	TENM2	MYO1C	RACK1	TFDP2	CLIP3	MAGI2	PRKN	EHD2	PALM	LRP4	EEF2K	PRKD1	WASF2	MET
GO_REGULATION_OF_CELL_DEVELOPMENT	939	Any process that modulates the rate, frequency or extent of the progression of the cell over time, from its formation to the mature structure. Cell development does not include the steps involved in committing a cell to a specific fate. [GOC:dph, GOC:tb]	61	0.065	2.85e-17	2.41e-15	16.5452	14.618	RPS19	BCL2	FLNA	EPHA3	MYADM	S100A10	NLGN1	GBP1	PDE5A	PTK2B	IGF1	HAS2	SEMA3E	SFRP1	CORO1C	EFNA5	PLXND1	NRCAM	COL3A1	NDNF	PLXNB1	PLXNA4	LGALS1	FBN1	SDK1	RAP2A	MAGI2	PRKN	LRP4	VIM	AXIN2	EEF2K	PRKD1	IDH2	ASPA	DPYSL3	DIXDC1	SIX1	DAB2IP	HGF	NTRK2
GO_AXON_DEVELOPMENT	508	The progression of an axon over time. Covers axonogenesis (de novo generation of an axon) and axon regeneration (regrowth), as well as processes pertaining to the progression of the axon over time (fasciculation and defasciculation). [GOC:dph, GOC:pg, GOC:pr]	44	0.0866	3.21e-17	2.68e-15	16.4935	14.5719	RPL24	JUN	BCL2	PIK3R1	EPHA3	NFASC	SEMA3E	JAM3	PALLD	EFNA5	VCL	PLXND1	NRCAM	FLRT3	PLXNB1	NEXN	LAMA2	PLXNA4	CHL1	SPON2	ALCAM	NTNG2	NTNG1	TNC	NCAM2	SPTBN4	LRP4	OPHN1	EVL	PDLIM7	DCLK1	NTRK2	APBB2	SLIT3	DOK1	GFRA1	EPHB6	FEZ2	ENAH	SSH3	SSH2
GO_REGULATION_OF_ACTIN_FILAMENT_ORGANIZATION	262	Any process that modulates the frequency, rate or extent of actin filament organization. [GOC:kmv]	32	0.1221	4.21e-17	3.47e-15	16.3757	14.4597	PIK3R1	FLNA	MYADM	GSN	S100A10	PTK2B	TPM1	SFRP1	PHLDB2	CDC42EP1	SORBS3	MYO1C	SPTBN4	PRKN	WASF2	MET	EVL	ARPIN	ASAP3	SCIN	ELN	SSH3	SSH2	CDC42EP5	ADD1	LMOD1	CFL2	PLEKHG2	ARHGAP28	ARHGEF10L	SYNPO2	DSTN
GO_MUSCLE_STRUCTURE_DEVELOPMENT	659	The progression of a muscle structure over time, from its formation to its mature state. Muscle structures are contractile cells, tissues or organs that are found in multicellular organisms. [GOC:dph]	50	0.0759	5.08e-17	4.15e-15	16.2941	14.382	ANK2	RXRA	BCL2	CAV1	IGF1	ASS1	PDGFRA	TPM1	COL3A1	LAMA2	ACTG1	PGM5	LGALS1	COMP	ITGA8	COL6A3	EHD2	DMD	EEF2	CAV2	LMNA	SIX1	LOX	HDAC5	MYLK	TGFBR3	BTG1	IGFBP3	SGCD	FLNB	ELN	LMOD1	CFL2	MYL6	FGFR2	NFATC4	COL11A1	ADM	SMARCD3	SAV1	JPH2
GO_RESPONSE_TO_OXYGEN_CONTAINING_COMPOUND	1616	Any process that results in a change in state or activity of a cell or an organism (in terms of movement, secretion, enzyme production, gene expression, etc.) as a result of an oxygen-containing compound stimulus. [GOC:pr, GOC:TermGenie]	83	0.0514	5.71e-17	4.62e-15	16.2434	14.3354	RPS3	RPL10A	RPL23	RXRA	JUN	BCL2	PIK3R1	CAV1	EPHA3	ACTB	GSN	PTK2B	ELANE	THBS1	IGF1	STAT5B	ASS1	INHBB	PDGFRA	TPM1	SFRP1	EFNA5	LEP	COL3A1	ZNF703	SPON2	LGALS1	FBLN5	FBN1	TNC	COL16A1	SDK1	MYO1C	RACK1	TRARG1	PRKN	VIM	SIDT2	HNMT	EEF2K	EEF2
GO_REGULATION_OF_SUPRAMOLECULAR_FIBER_ORGANIZATION	350	Any process that modulates the frequency, rate or extent of supramolecular fiber organization. [GO_REF:0000058, GOC:PARL, GOC:rl, GOC:TermGenie, PMID:23921388]	36	0.1029	1.2e-16	9.61e-15	15.9208	14.0173	RPS3	PIK3R1	FLNA	MYADM	GSN	S100A10	PTK2B	TPM1	SFRP1	PHLDB2	CDC42EP1	SORBS3	MYO1C	CLIP3	SPTBN4	PRKN	WASF2	MET	EVL	ARPIN	ASAP3	NAV3	SCIN	ELN	SSH3	SSH2	CDC42EP5	ADD1	LMOD1	CFL2	PLEKHG2	ARHGAP28	ARHGEF10L	SYNPO2	DSTN	CRYAB
GO_CELL_MORPHOGENESIS_INVOLVED_IN_NEURON_DIFFERENTIATION	576	The process in which the structures of a neuron are generated and organized. This process occurs while the initially relatively unspecialized cell is acquiring the specialized features of a neuron. [GOC:dph, GOC:tb]	46	0.0799	1.36e-16	1.08e-14	15.8665	13.9666	RPL24	BCL2	PIK3R1	EPHA3	NFASC	NLGN1	SEMA3E	PALLD	EFNA5	VCL	PLXND1	NRCAM	FLRT3	PLXNB1	NEXN	LAMA2	PLXNA4	CHL1	SPON2	ALCAM	NTNG2	NTNG1	RAP2A	SPTBN4	LRP4	EEF2K	OPHN1	EVL	PDLIM7	DCLK1	NTRK2	APBB2	DOCK10	RBFOX2	SLIT3	DOK1	GFRA1	EPHB6	FEZ2	ENAH	SSH3
GO_EMBRYO_DEVELOPMENT	989	The process whose specific outcome is the progression of an embryo from its formation until the end of its embryonic life stage. The end of the embryonic stage is organism-specific. For example, for mammals, the process would begin with zygote formation and end with birth. For insects, the process would begin at zygote formation and end with larval hatching. For plant zygotic embryos, this would …	61	0.0617	3.18e-16	2.49e-14	15.4976	13.6038	RPL38	RPS7	RPL10	RXRA	MYADM	ANGPT1	IGF1	PDGFRA	TPM1	SFRP1	PHLDB2	FLRT3	LAMB1	LAMA2	COL8A1	FBN1	SMAD6	ITGA8	COL12A1	COL7A1	TGFB1I1	LOXL3	EXOC4	RACK1	LRP4	AXIN2	PCSK5	NDST1	AMOT	SIX1	RECK	VEGFC	C5	CMTM3	CACNA1C	ADD1	IFT52	FGFR2	COL11A1	ADM	PRRX1
GO_HEART_DEVELOPMENT	573	The process whose specific outcome is the progression of the heart over time, from its formation to the mature structure. The heart is a hollow, muscular organ, which, by contracting rhythmically, keeps up the circulation of the blood. [GOC:jid, UBERON:0000948]	45	0.0785	5.48e-16	4.24e-14	15.2612	13.3726	ANK2	RXRA	JUN	IGF1	HAS2	ACAN	PDGFRA	TPM1	PARVA	PLXND1	FLRT3	COL3A1	FBN1	FAT4	SMAD6	NPY2R	TFDP2	AXIN2	PCSK5	NDST1	LMNA	SIX1	LOX	TGFBR3	ADAMTS1	SLIT3	SGCD	ELN	CACNA1C	IFT52	FGFR2	NFATC4	COL11A1	SCUBE1	ADM	SMARCD3	TMEM100	SAV1	DHRS3	APLN	JPH2
GO_POSITIVE_REGULATION_OF_LOCOMOTION	580	Any process that activates or increases the frequency, rate or extent of locomotion of a cell or organism. [GOC:go_curators]	45	0.0776	8.57e-16	6.56e-14	15.067	13.1831	HSPB1	JUN	BCL2	PIK3R1	CAV1	FLNA	MYADM	PTK2B	ELANE	THBS1	ANGPT1	IGF1	HAS2	PLPP3	PDGFRA	SEMA3E	FAM107A	AP002956.1	LAMB1	ZNF703	VSIR	MYO1C	RACK1	PRKD1	MET	SUN2	SYNE2	FGF7	IL16	CAV2	PC	DAB2IP	HGF	VEGFC	VEGFD	MYLK	ADAMTS1	ADGRA2	HDAC7	ANGPT4	SASH1
GO_POSITIVE_REGULATION_OF_INTRACELLULAR_SIGNAL_TRANSDUCTION	1011	Any process that activates or increases the frequency, rate or extent of intracellular signal transduction. [GOC:BHF, GOC:dph, GOC:signaling, GOC:tb, GOC:TermGenie]	61	0.0603	8.72e-16	6.61e-14	15.0595	13.1798	RPS3	RPS7	RPL11	RPS27A	UBA52	RPL23	JUN	BCL2	PIK3R1	CAV1	FLNA	NLGN1	PDE5A	PTK2B	ELANE	THBS1	ANGPT1	IGF1	PDGFRA	LEP	COL3A1	PLXNB1	SORBS3	LGALS1	C1QTNF1	RACK1	PRKN	PLEKHF1	CSPG4	PRKD1	NDST1	NPR1	SLC44A2	MET	FGF7	CAV2	DAB2IP	HGF	NTRK2	BMPER	C5
GO_EPITHELIUM_DEVELOPMENT	1278	The process whose specific outcome is the progression of an epithelium over time, from its formation to the mature structure. An epithelium is a tissue that covers the internal or external surfaces of an anatomical structure. [GOC:dph, GOC:mtg_lung]	69	0.054	2.68e-15	2.01e-13	14.5719	12.6968	RPS7	RXRA	JUN	BCL2	CAV1	FLNA	MYADM	STAT5B	SEMA3E	SFRP1	PHLDB2	PALLD	VCL	PLXND1	FLRT3	CDK6	ZNF703	FAT4	SMAD6	TGFB1I1	TNC	LOXL3	MAGI2	LRP4	VIM	AXIN2	SIDT2	MET	OPHN1	FGF7	SIX1	HGF	VEGFC	BMPER	BTG1	APCDD1	LDB2	KANK2	FLNB	ADD1	CAT
GO_RESPONSE_TO_CYTOKINE	1192	Any process that results in a change in state or activity of a cell or an organism (in terms of movement, secretion, enzyme production, gene expression, etc.) as a result of a cytokine stimulus. [GOC:sl]	66	0.0554	3.43e-15	2.55e-13	14.4647	12.5935	RPS3	RPL13A	RPLP0	RPS27A	UBA52	RPL3	RPS16	PMM1	JUN	BCL2	PIK3R1	CAV1	GSN	GBP1	PTK2B	THBS1	ANGPT1	HAS2	STAT5B	ASS1	MUC1	SFRP1	LEP	COL3A1	ZYX	ACTG1	IL7	ZFP36L2	MYO1C	RACK1	CLIP3	PRKN	VIM	SAMHD1	HNMT	GAPDH	IMPDH2	BCAT2	EVL	DPYSL3	IL16
GO_TRANSMEMBRANE_RECEPTOR_PROTEIN_TYROSINE_KINASE_SIGNALING_PATHWAY	717	A series of molecular signals initiated by the binding of an extracellular ligand to a receptor on the surface of the target cell where the receptor possesses tyrosine kinase activity, and ending with regulation of a downstream cellular process, e.g. transcription. [GOC:ceb, GOC:signaling]	49	0.0683	6.28e-15	4.61e-13	14.202	12.3363	HSPB1	PIK3R1	EPHA3	ACTB	PTK2B	THBS1	ANGPT1	IGF1	STAT5B	PDGFRA	EFNA5	LEP	FLRT3	ACTG1	FAT4	MYO1C	CSPG4	PRKD1	NDST1	WASF2	MET	FGF7	CAV2	DAB2IP	HGF	NTRK2	LOX	VEGFC	VEGFD	ADGRA2	ANGPT4	RBFOX2	IGFBP3	STAT5A	DOK1	GFRA1	EPHB6	CAMLG	FGFR2	NFATC4	APLN
[truncated: 96 more columns]

## Sheet: NAD Upregulated genes KEGG
NAD Upregulated genes KEGG Pathways
Collection(s):	Canonical Pathways :KEGG
# overlaps shown:	25
# genesets in collections:	186
# genes in comparison (n):	280
# genes in universe (N):	38055
							-LOG10
Gene Set Name	# Genes in Gene Set (K)	Description	# Genes in Overlap (k)	k/K	p-value	FDR q-value	p-value	FDR q-value
KEGG_ANTIGEN_PROCESSING_AND_PRESENTATION	88	Antigen processing and presentation	10	0.1136	1.08e-09	2.01e-07	8.96658	6.6968	CTSB	HLA-DRA	HLA-DOA	HLA-DPA1	HLA-C	HSP90AA1	HSPA5	TAP2	CIITA	CD74
KEGG_STEROID_BIOSYNTHESIS	17	Steroid biosynthesis	5	0.2941	1.2e-07	1.11e-05	6.92082	4.95468	DHCR7	FDFT1	MSMO1	SC5D	SQLE
KEGG_LYSOSOME	121	Lysosome	8	0.0661	3.41e-06	0.000211	5.46725	3.67572	CTSB	ENTPD4	ATP6V0A2	ATP6V0B	AGA	NPC1	LAPTM4B	PPT1
KEGG_TYPE_I_DIABETES_MELLITUS	43	Type I diabetes mellitus	5	0.1163	1.59e-05	0.000691	4.7986	3.16052	HLA-DRA	HLA-DOA	HLA-DPA1	HLA-C	PTPRN
KEGG_GLYCOSAMINOGLYCAN_BIOSYNTHESIS_CHONDROITIN_SULFATE	22	Glycosaminoglycan biosynthesis - chondroitin sulfate	4	0.1818	1.89e-05	0.000691	4.72354	3.16052	CHST15	CHPF2	CSGALNACT2	CHST7
KEGG_N_GLYCAN_BIOSYNTHESIS	46	N-Glycan biosynthesis	5	0.1087	2.23e-05	0.000691	4.6517	3.16052	ALG3	MGAT4B	ALG1	MOGS	TUSC3
KEGG_PATHWAYS_IN_CANCER	325	Pathways in cancer	11	0.0338	3.32e-05	0.000881	4.47886	3.05502	HSP90AA1	CCNE1	CDKN1A	HSP90B1	NKX3-1	VEGFA	HIF1A	CDKN2B	PPARD	ITGA2	WNT5A
KEGG_P53_SIGNALING_PATHWAY	68	p53 signaling pathway	5	0.0735	0.000149	0.00323	3.82681	2.4908	CCNE1	CDKN1A	RRM2B	TNFRSF10B	PMAIP1
KEGG_ALLOGRAFT_REJECTION	37	Allograft rejection	4	0.1081	0.000156	0.00323	3.80688	2.4908	HLA-DRA	HLA-DOA	HLA-DPA1	HLA-C
KEGG_GRAFT_VERSUS_HOST_DISEASE	41	Graft-versus-host disease	4	0.0976	0.000234	0.00436	3.63078	2.36051	HLA-DRA	HLA-DOA	HLA-DPA1	HLA-C
KEGG_CELL_ADHESION_MOLECULES_CAMS	133	Cell adhesion molecules (CAMs)	6	0.0451	0.000472	0.00799	3.32606	2.09745	HLA-DRA	HLA-DOA	HLA-DPA1	HLA-C	PECAM1	PVR
KEGG_PROSTATE_CANCER	89	Prostate cancer	5	0.0562	0.000522	0.00809	3.28233	2.09205	HSP90AA1	CCNE1	CDKN1A	HSP90B1	NKX3-1
KEGG_AUTOIMMUNE_THYROID_DISEASE	52	Autoimmune thyroid disease	4	0.0769	0.000588	0.00842	3.23062	2.07469	HLA-DRA	HLA-DOA	HLA-DPA1	HLA-C
KEGG_PROTEIN_EXPORT	24	Protein export	3	0.125	0.000711	0.00945	3.14813	2.02457	HSPA5	SRPRB	SEC11C
KEGG_PYRIMIDINE_METABOLISM	98	Pyrimidine metabolism	5	0.051	0.000809	0.00965	3.09205	2.01547	ENTPD4	RRM2B	POLR3A	POLR1B	PNP
KEGG_CYTOKINE_CYTOKINE_RECEPTOR_INTERACTION	265	Cytokine-cytokine receptor interaction	8	0.0302	0.00083	0.00965	3.08092	2.01547	VEGFA	TNFRSF10B	TNFRSF10D	TNFRSF10A	LIF	OSMR	EDA2R	RELT
KEGG_PURINE_METABOLISM	159	Purine metabolism	6	0.0377	0.0012	0.0131	2.92082	1.88273	ENTPD4	RRM2B	POLR3A	POLR1B	PNP	AMPD2
KEGG_ASTHMA	30	Asthma	3	0.1	0.00138	0.0143	2.86012	1.84466	HLA-DRA	HLA-DOA	HLA-DPA1
KEGG_VIRAL_MYOCARDITIS	70	Viral myocarditis	4	0.0571	0.0018	0.0176	2.74473	1.75449	HLA-DRA	HLA-DOA	HLA-DPA1	HLA-C
KEGG_NATURAL_KILLER_CELL_MEDIATED_CYTOTOXICITY	137	Natural killer cell mediated cytotoxicity	5	0.0365	0.00353	0.0328	2.45223	1.48413	HLA-C	TNFRSF10B	TNFRSF10D	TNFRSF10A	MICA
KEGG_APOPTOSIS	87	Apoptosis	4	0.046	0.00396	0.0351	2.4023	1.45469	TNFRSF10B	TNFRSF10D	TNFRSF10A	NGF
KEGG_ABC_TRANSPORTERS	44	ABC transporters	3	0.0682	0.00418	0.0353	2.37882	1.45223	TAP2	ABCC5	ABCC10
KEGG_GLYCOSAMINOGLYCAN_BIOSYNTHESIS_KERATAN_SULFATE	15	Glycosaminoglycan biosynthesis - keratan sulfate	2	0.1333	0.00532	0.0414	2.27409	1.383	B3GNT2	CHST1
KEGG_INTESTINAL_IMMUNE_NETWORK_FOR_IGA_PRODUCTION	48	Intestinal immune network for IgA production	3	0.0625	0.00534	0.0414	2.27246	1.383	HLA-DRA	HLA-DOA	HLA-DPA1
KEGG_MTOR_SIGNALING_PATHWAY	52	mTOR signaling pathway	3	0.0577	0.00668	0.0497	2.17522	1.30364	VEGFA	HIF1A	DDIT4

## Sheet: NAD Downregulated genes KEGG
NAD Downregulated genes KEGG Pathways
Collection(s):	Canonical Pathways :KEGG
# overlaps shown:	40
# genesets in collections:	186
# genes in comparison (n):	704
# genes in universe (N):	38055
							-LOG10
Gene Set Name	# Genes in Gene Set (K)	Description	# Genes in Overlap (k)	k/K	p-value	FDR q-value	p-value	FDR q-value
KEGG_RIBOSOME	88	Ribosome	56	0.6364	5.81e-75	1.08e-72	74.2358	71.9666	RPS6	RPL35	FAU	RPL13A	RPL10A	RPL3	AC004086.1	RPL7	RPL7A	RPL8	RPL9	RPL10	RPL11	RPL12	RPL13	RPL15	RPL18	RPL18A	RPL19	RPL22	RPL24	RPL27	RPL27A	RPL29	RPL31	RPL32	RPL34	RPL35A	RPL37	RPL37A	RPL38	RPL39	RPL41	RPLP0	RPLP1	RPS2	RPS3	RPS3A	RPS4X	RPS5	RPS7
KEGG_FOCAL_ADHESION	199	Focal adhesion	35	0.1759	6.59e-24	6.13e-22	23.1811	21.2125	ITGA9	ITGA8	ACTB	ACTG1	MYLK	MYL9	PPP1CB	PIK3R1	PDGFRA	MYL5	VCL	LAMA2	IGF1	LAMB1	THBS1	COMP	COL1A2	COL3A1	COL5A2	COL6A3	COL11A1	TNC	TNXB	JUN	MET	HGF	VEGFD	VEGFC	BCL2	FLNA	FLNB	CAV1	PARVA	ZYX	CAV2
KEGG_REGULATION_OF_ACTIN_CYTOSKELETON	213	Regulation of actin cytoskeleton	23	0.108	1.47e-11	9.13e-10	10.8327	9.03953	ITGA9	ITGA8	ACTB	ACTG1	MYLK	MYL9	PPP1CB	PIK3R1	PDGFRA	MYL5	VCL	MAP2K2	FGF7	FGFR2	CFL2	WASF2	GSN	SCIN	RRAS	TIAM2	SSH3	ENAH	SSH2
KEGG_HYPERTROPHIC_CARDIOMYOPATHY_HCM	83	Hypertrophic cardiomyopathy (HCM)	15	0.1807	3.34e-11	1.55e-09	10.4763	8.80967	ITGA9	ITGA8	ACTB	ACTG1	LAMA2	IGF1	CACNA1C	CACNB2	DMD	SGCD	LMNA	TPM1	TPM2	TPM4	PRKAG2
KEGG_ECM_RECEPTOR_INTERACTION	84	ECM-receptor interaction	14	0.1667	4.66e-10	1.73e-08	9.33161	7.76195	ITGA9	ITGA8	LAMA2	LAMB1	THBS1	COMP	COL1A2	COL3A1	COL5A2	COL6A3	COL11A1	TNC	TNXB	HSPG2
KEGG_DILATED_CARDIOMYOPATHY	90	Dilated cardiomyopathy	14	0.1556	1.2e-09	3.71e-08	8.92082	7.43063	ITGA9	ITGA8	ACTB	ACTG1	LAMA2	IGF1	CACNA1C	CACNB2	DMD	SGCD	LMNA	TPM1	TPM2	TPM4
KEGG_VASCULAR_SMOOTH_MUSCLE_CONTRACTION	115	Vascular smooth muscle contraction	14	0.1217	3.09e-08	8.2e-07	7.51004	6.08619	MYLK	MYL9	PPP1CB	MAP2K2	CACNA1C	AGTR1	NPR1	PRKG1	MRVI1	KCNMA1	MYL6	ACTA2	CALD1	PPP1R14A
KEGG_ARRHYTHMOGENIC_RIGHT_VENTRICULAR_CARDIOMYOPATHY_ARVC	74	Arrhythmogenic right ventricular cardiomyopathy (ARVC)	11	0.1486	1.17e-07	2.71e-06	6.93181	5.56703	ITGA9	ITGA8	ACTB	ACTG1	LAMA2	CACNA1C	CACNB2	DMD	SGCD	LMNA	TCF7L1
KEGG_PATHWAYS_IN_CANCER	325	Pathways in cancer	21	0.0646	9.12e-07	1.88e-05	6.04001	4.72584	PIK3R1	PDGFRA	LAMA2	IGF1	LAMB1	JUN	MET	HGF	VEGFD	VEGFC	BCL2	MAP2K2	FGF7	FGFR2	TCF7L1	MECOM	CDK6	STAT5B	STAT5A	RXRA	AXIN2
KEGG_CELL_ADHESION_MOLECULES_CAMS	133	Cell adhesion molecules (CAMs)	13	0.0977	1.25e-06	2.32e-05	5.90309	4.63451	ITGA9	ITGA8	JAM2	JAM3	CLDN11	NCAM2	VCAN	ALCAM	NLGN1	NFASC	CNTNAP2	NRCAM	CNTNAP1
KEGG_FC_GAMMA_R_MEDIATED_PHAGOCYTOSIS	96	Fc gamma R-mediated phagocytosis	11	0.1146	1.71e-06	2.88e-05	5.767	4.54061	PIK3R1	CFL2	WASF2	GSN	SCIN	PLD2	PLPP1	PLPP3	ASAP3	MARCKS	MYO10
KEGG_CALCIUM_SIGNALING_PATHWAY	177	Calcium signaling pathway	13	0.0734	2.85e-05	0.000442	4.54516	3.35458	MYLK	PDGFRA	CACNA1C	AGTR1	CACNA1G	PTK2B	CAMK2D	PDE1C	PDE1A	PHKB	PLCD3	PLCD1	ATP2B4
KEGG_MAPK_SIGNALING_PATHWAY	267	MAPK signaling pathway	16	0.0599	4.42e-05	0.000632	4.35458	3.19928	PDGFRA	JUN	FLNA	FLNB	MAP2K2	FGF7	FGFR2	RRAS	CACNA1C	CACNB2	MECOM	CACNA1G	NFATC4	NTRK2	MAP2K6	HSPB1
KEGG_MELANOMA	71	Melanoma	8	0.1127	5.03e-05	0.000668	4.29843	3.17522	PIK3R1	PDGFRA	IGF1	MET	HGF	MAP2K2	FGF7	CDK6
KEGG_LEUKOCYTE_TRANSENDOTHELIAL_MIGRATION	116	Leukocyte transendothelial migration	10	0.0862	6.18e-05	0.000767	4.20901	3.1152	ACTB	ACTG1	MYL9	PIK3R1	MYL5	VCL	JAM2	JAM3	CLDN11	PTK2B
KEGG_AXON_GUIDANCE	129	Axon guidance	10	0.0775	0.00015	0.00167	3.82391	2.77728	MET	CFL2	NFATC4	EFNA5	EPHA3	EPHB6	NTNG1	PLXNB1	SLIT3	SEMA3E
KEGG_VALINE_LEUCINE_AND_ISOLEUCINE_DEGRADATION	44	Valine, leucine and isoleucine degradation	6	0.1364	0.000152	0.00167	3.81816	2.77728	ALDH7A1	ACAA1	ACADS	ALDH6A1	BCAT2	MCCC1
KEGG_HISTIDINE_METABOLISM	29	Histidine metabolism	5	0.1724	0.000176	0.00178	3.75449	2.74958	ALDH7A1	ASPA	ALDH1A3	ALDH3B1	HNMT
KEGG_TIGHT_JUNCTION	132	Tight junction	10	0.0758	0.000182	0.00178	3.73993	2.74958	ACTB	ACTG1	MYL9	MYL5	RRAS	JAM2	JAM3	CLDN11	EXOC4	MAGI2
KEGG_COMPLEMENT_AND_COAGULATION_CASCADES	69	Complement and coagulation cascades	7	0.1014	0.000287	0.00267	3.54212	2.57349	C5	C1R	C1S	CFD	A2M	PROS1	MASP1
KEGG_RENAL_CELL_CARCINOMA	70	Renal cell carcinoma	7	0.1	0.000314	0.00278	3.50307	2.55596	PIK3R1	JUN	MET	HGF	VEGFD	VEGFC	MAP2K2
KEGG_GLIOMA	65	Glioma	6	0.0923	0.00128	0.0108	2.89279	1.96658	PIK3R1	PDGFRA	IGF1	MAP2K2	CDK6	CAMK2D
KEGG_PROSTATE_CANCER	89	Prostate cancer	7	0.0787	0.00134	0.0108	2.8729	1.96658	PIK3R1	PDGFRA	IGF1	BCL2	MAP2K2	FGFR2	TCF7L1
KEGG_CYTOKINE_CYTOKINE_RECEPTOR_INTERACTION	265	Cytokine-cytokine receptor interaction	13	0.0491	0.00145	0.0112	2.83863	1.95078	PDGFRA	MET	HGF	VEGFD	VEGFC	LEP	LEPR	GHR	IL7	IL11RA	INHBB	TNFRSF11B	TNFRSF19
KEGG_VIRAL_MYOCARDITIS	70	Viral myocarditis	6	0.0857	0.00189	0.014	2.72354	1.85387	ACTB	ACTG1	LAMA2	CAV1	DMD	SGCD
KEGG_ADHERENS_JUNCTION	73	Adherens junction	6	0.0822	0.00234	0.0159	2.63078	1.7986	ACTB	ACTG1	VCL	MET	WASF2	TCF7L1
KEGG_CHRONIC_MYELOID_LEUKEMIA	73	Chronic myeloid leukemia	6	0.0822	0.00234	0.0159	2.63078	1.7986	PIK3R1	MAP2K2	MECOM	CDK6	STAT5B	STAT5A
KEGG_NEUROTROPHIN_SIGNALING_PATHWAY	126	Neurotrophin signaling pathway	8	0.0635	0.00245	0.0159	2.61083	1.7986	PIK3R1	JUN	BCL2	MAP2K2	CAMK2D	NTRK2	ARHGDIB	SORT1
KEGG_JAK_STAT_SIGNALING_PATHWAY	155	Jak-STAT signaling pathway	9	0.0581	0.00248	0.0159	2.60555	1.7986	PIK3R1	STAT5B	STAT5A	LEP	LEPR	GHR	IL7	IL11RA	STAT6
KEGG_MTOR_SIGNALING_PATHWAY	52	mTOR signaling pathway	5	0.0962	0.00271	0.0161	2.56703	1.79317	RPS6	PIK3R1	IGF1	VEGFD	VEGFC
KEGG_GNRH_SIGNALING_PATHWAY	101	GnRH signaling pathway	7	0.0693	0.00276	0.0161	2.55909	1.79317	JUN	MAP2K2	CACNA1C	PLD2	PTK2B	CAMK2D	MAP2K6
KEGG_ALANINE_ASPARTATE_AND_GLUTAMATE_METABOLISM	32	Alanine, aspartate and glutamate metabolism	4	0.125	0.00277	0.0161	2.55752	1.79317	ASPA	GLUL	ASS1	ALDH4A1
KEGG_ETHER_LIPID_METABOLISM	33	Ether lipid metabolism	4	0.1212	0.0031	0.0175	2.50864	1.75696	PLD2	PLPP1	PLPP3	LPCAT2
KEGG_ARGININE_AND_PROLINE_METABOLISM	54	Arginine and proline metabolism	5	0.0926	0.0032	0.0175	2.49485	1.75696	ALDH7A1	GLUL	ASS1	ALDH4A1	PRODH
KEGG_ACUTE_MYELOID_LEUKEMIA	57	Acute myeloid leukemia	5	0.0877	0.00405	0.0215	2.39254	1.66756	PIK3R1	MAP2K2	TCF7L1	STAT5B	STAT5A
KEGG_SMALL_CELL_LUNG_CANCER	84	Small cell lung cancer	6	0.0714	0.00471	0.0243	2.32698	1.61439	PIK3R1	LAMA2	LAMB1	BCL2	CDK6	RXRA
KEGG_ERBB_SIGNALING_PATHWAY	87	ErbB signaling pathway	6	0.069	0.00559	0.0277	2.25259	1.55752	PIK3R1	JUN	MAP2K2	STAT5B	STAT5A	CAMK2D
KEGG_COLORECTAL_CANCER	62	Colorectal cancer	5	0.0806	0.0058	0.0277	2.23657	1.55752	PIK3R1	JUN	BCL2	TCF7L1	AXIN2
KEGG_GLYCOLYSIS_GLUCONEOGENESIS	62	Glycolysis / Gluconeogenesis	5	0.0806	0.0058	0.0277	2.23657	1.55752	ALDH7A1	ALDH1A3	ALDH3B1	GAPDH	BPGM
KEGG_WNT_SIGNALING_PATHWAY	150	Wnt signaling pathway	8	0.0533	0.007	0.0326	2.1549	1.48678	JUN	TCF7L1	AXIN2	CAMK2D	NFATC4	DAAM2	SFRP1	SFRP4
[truncated: 15 more columns]
