# Supplementary material for: Coordinated metabolic transitions and gene expression by NAD+ during adipogenesis
Source: J Cell Biol. 2022 Oct 5;221(12):e202111137. doi: 10.1083/jcb.202111137 (PMC9538974; doi:10.1083/jcb.202111137)
Supplement: Table S3 — lists DE genes in from EX527-treated cells at terminal differentiation (day 16) and their functional analyses. [file JCB_202111137_TableS3.xlsx]

## Sheet: Lists of DE genes
AD8 vs AD8_EX527			AD16 vs AD16_EX527
Downregulated	Upregulated		Downregulated	Upregulated
PCK1	GPRC5A		CD99	M6PR
SIX1	IBSP		RBM5	CYP26B1
INHBB	PTPRN		NDUFAB1	PLXND1
PPM1K	NTN1		CCDC109B	FKBP4
MAMDC2	TRIB2		PRKAR2B	PDK4
VWCE	NID2		CRLF1	DVL2
RCAN2	SRPX2		OSBPL7	ITGA3
HSPB7	MEDAG		SCIN	GTF2IRD1
EEF1A1P5	SFRP4		MGST1	KIAA0100
ADH1B	FAM20A		MAPK8IP2	BAIAP3
AKR1B10	NEDD9		SEMA3G	CYTH3
CES1	SGK1		ANOS1	NFIX
MAFB	EGR1		PLAUR	PKD1
EIF3CL	NR4A1		DCN	RANBP9
RP11-641D5.1	KCNK15		CLK1	CD9
RPL7P1	STEAP4		DPEP1	HIVEP2
RP11-572P18.1	CHL1		IGF1	CLCN6
RPS28P7	SPRY2		ATP1A2	TMEM159
MIR193BHG	MMP13		ZNF582	XYLT2
	KIAA1644		PHLDB1	RALBP1
	PHLDA1		SNAI2	ADGRA2
	ADAMTS17		HGF	PLEKHO1
	CNTNAP4		FHL1	RRAGD
	PTPRD		ALAS1	CD44
	PITPNC1		ABCC2	IKZF2
	SPRY1		TBPL1	PNPLA6
	SGCD		IBSP	CHPF2
	PTGER4		TMSB10	FUT8
	SCG2		GABARAPL2	ATP6V0A1
	PCSK1		DAPK2	TRIO
	PDE4B		C6	SPDL1
	SPRY4		FAM65C	CTNS
	INSC		RETSAT	CAPG
	SMURF1		ARHGAP6	ATP6V1H
	TGM2		GOPC	CELF2
	MEG3		ROS1	H6PD
	PEG10		LMO3	PER3
	WNT5A-AS1		ELN	LTBP1
			LIMA1	ARID1B
			ALX4	DKK3
			NOP58	BCAR1
			CCDC85A	TTC17
			ITIH1	FOXN3
			GYG2	NNAT
			PKP2	LAMA3
			USP13	ATP9A
			CCAR1	PTPRU
			COL11A1	TNK2
			MPC1	AHRR
			GUCY1B3	WISP2
			DGAT2	ANKS1A
			CASP8	AP3D1
			LIMCH1	UHRF1BP1
			NGFR	TRAM2
			EYA2	NTN1
			CHI3L2	ANKRD44
			CALCRL	SPEN
			TRMT11	MYLK
			IDI1	TLE2
			ACSL4	ME1
			LAPTM4A	TBC1D1
			IP6K2	PDE4A
			ABCC9	PFKP
			PFN2	KLF6
			WBSCR22	NEO1
			CYBRD1	PHKA1
			SMARCE1	PKM
			GLI2	MEF2A
			ACTR6	PITX1
			TIMM21	RORA
			EXOSC5	NEDD4
			APBB1IP	PTPN3
			UBE2A	SMG6
			NEBL	CLTCL1
			SDF4	TESK2
			LIPE	TCOF1
			PGM1	OSBPL3
			SESN1	ATP2B1
			COL5A3	NCK2
			ZNF506	MAP4K4
			DUSP12	WDR1
			BZW1	RPS6KA2
			BCKDHB	SEL1L
			OXCT1	TRIB2
			COL16A1	MBD3
			APOB	CPSF1
			CHMP5	SLC6A15
			ADAMTS2	ACTN1
			ARHGAP28	ZFYVE26
			SMOX	SPEG
			FKBP1A	ALDH3A2
			DYNLL1	SREBF1
			RPLP0	MRVI1
			FXYD5	CLCN4
			ZNF302	ST6GAL1
			NRCAM	CLASP1
			ITGA6	ATP2A3
			TF	CA12
			ANGPT2	NUAK1
			CCDC80	ZZEF1
			PSME1	ARHGEF10L
			ECHDC1	FOSL2
			EPB41L4B	MOCOS
			PSMD5	RBMS2
			TLL2	FMO4
			SORBS1	ANKRD13A
			PCSK5	PAG1
			SCD	DCX
			PRTFDC1	SYNJ2
			PALMD	PCM1
			TSPAN15	CBFA2T2
			H2AFY2	BRINP1
			KCNK6	CIC
			CIRBP	LRRC16A
			TBC1D10A	DLGAP4
			SUSD2	CDC14B
			GGT5	CADPS2
			PIK3IP1	ATP8B1
			RHBDD3	SERTAD4
			HMOX1	TRAF5
			RBX1	GSK3B
			PYGL	ERC1
			PSMA3	XPO1
			LGMN	ULK2
			SRSF5	STARD7
			NFKBIA	KIF3C
			PLTP	CAD
			PCIF1	CD59
			UQCC1	AKR1B1
			NFATC2	MAST2
			PABPC1L	EPDR1
			C20orf27	HUWE1
			RASSF2	LPCAT2
			ANGPT4	GNAO1
			FERMT1	KLHL42
			JAG1	MAVS
			CST3	GCN1
			MAP1LC3A	KIF16B
			SYNDIG1	GRAMD1A
			APMAP	SLC9A1
			RNF125	ICAM1
			PGRMC1	SPG21
			CHRDL1	RAB11FIP3
			USP11	GOLGA3
			TIMP1	PABPC4
			GABRE	PDPR
			RBM3	GLG1
			FGF14	SLC7A8
			SLC7A6	TRPM7
			WFDC1	EZR
			COTL1	37104
			CRISPLD2	NUP50
			DECR1	TMEM38B
			PLAT	CRAT
			NDRG1	BRPF3
			STMN2	DSP
			BNIP3L	ERMP1
			CLEC11A	FAM21A
			TMEM59L	MAST3
			CFAP69	MYO9B
			TFPI2	FBXL19
			PON2	CEP170B
			DLX5	HCN2
			PTN	ARVCF
			CAV2	TIMP3
			CAV1	SBF1
			LFNG	SUN2
			EPHB6	TTLL12
			NPTX2	MYH9
			PCOLCE	FOXRED2
			LSM5	KIAA0930
			SERPINE1	CERK
			SFRP4	CHD8
			MEST	RIMS4
			TSPAN13	STK4
			AEBP1	DNAJC5
			OGN	TCFL5
			ASPN	CDC25B
			ECM2	RNF24
			GLIS3	TRIB3
			NPDC1	KIF3B
			RASSF4	LPIN2
			CXCL12	LAMA1
			PKD2L1	TBL1X
			KAZALD1	PLP2
			NPM3	PLS3
			DKK1	MAGED2
			PBLD	DNAJC3
			DDX5	TSC22D1
			COL1A1	MMP15
			MMD	SLC38A7
			MAP2K6	PLA2G15
			PMP22	TSC2
			OCIAD1	CLCN7
			AREG	SLC7A5
			CPE	PIEZO1
			AADAT	GGA2
			SOD3	CD276
			CTSC	ZNF106
			SIAE	SPG11
			RPS13	VPS18
			HPS5	CA2
			GPN3	SFRP1
			MANSC1	TRPS1
			SRSF3	SQLE
			ICK	SLC39A14
			WASF1	NEFM
			AIM1	PPP1R37
			GMNN	DMPK
			PEX7	PTOV1
			MDFI	AES
			SMOC2	ANKRD27
			CCND3	SLC1A5
			VEGFA	PTPRS
			C7	MEGF8
			HMGCS1	PLA2G4C
			BRD8	SIPA1L3
			LOX	DFNA5
			SPARC	OGDH
			HMGCR	MET
			CLK4	GRB10
			SUB1	GARS
			NPR3	AGFG2
			BRIX1	GLI3
			SKP1	CLIP2
			C5orf15	LIMK1
			WWC1	PRUNE2
			TIMMDC1	TGFBR1
			PCCB	RGP1
			RPL24	APBA1
			SPCS1	SETX
			PSMD14	ABCA2
			LOXL3	PDLIM1
			EFEMP1	HPS1
			IGFBP2	EIF3A
			IGFBP5	UNC5B
			SRSF7	BMPR1A
			SDC1	ACTA2
			PNO1	TNKS2
			FARSB	ZMIZ1
			GPX7	PPIF
			SCP2	GIT1
			ANGPTL1	TRIM16L
			RPL22	CAMTA2
			HDAC1	RAI1
			SFPQ	CPD
			SRM	NAGLU
			LEPR	CNTNAP1
			PRG4	PPP1R9B
			OLFML3	VAT1
			TSNAX	ABCC3
			C1orf109	DUSP3
			ACADM	SLC16A6
			ID3	UNC119
			P3H1	ALDOC
			SLC2A1	INPP4B
			PIK3R3	CLCN3
			PRDX6	GLRB
			NSL1	PPARGC1A
			RCN2	CRYAB
			HMGN3	ZBTB16
			MYL12B	HSPA8
			RPN2	CPT1A
			STBD1	MDK
			CCND2	PITPNM1
			C1orf198	TCIRG1
			CTNNAL1	EXPH5
			CNTRL	PPFIBP1
			FLVCR2	PRDM4
			ELOVL3	SLC11A2
			CUTC	CAMKK2
			KCNIP2	TNS2
			MRPS14	PPM1H
			ACAT2	SLC38A1
			DNAJC15	GAPDH
			UFM1	ST8SIA1
			TGFBI	SASH1
			GLT8D2	FANCE
			CLU	SOD2
			RDH10	RAB23
			ECHDC2	PERP
			CAT	HECA
			LIAS	PHACTR2
			RPL21	SRF
			FMOD	CUL9
			ZC3H7A	FBRSL1
			FAM213A	MAN2A1
			HNRNPA2B1	COL4A3BP
			GLIPR2	CCNG1
			RECK	ARRDC3
			CNTFR	ST8SIA4
			PLAU	GNPDA1
			ACADS	H2AFY
			CDKN2C	ERGIC1
			PRDX4	PDGFRB
			ITIH5	GBE1
			PDE1B	PLXNA1
			RAB9A	SCAP
			TNFAIP6	HEMK1
			ACVR1C	ZBTB47
			CHPF	STEAP3
			MOGAT1	TFCP2L1
			NCOA5	ACVR1
			SRSF6	FN1
			SNAI1	GGCX
			PCK1	PLCD4
			XG	IL1R1
			MPHOSPH10	HDLBP
			GRM4	HPCAL1
			UPF3B	ODC1
			ITPA	SLC25A12
			ZNF436	THADA
			ARMCX5	AAK1
			ID1	TRAK2
			PSMB2	PCYOX1
			CAPNS1	DHCR24
			SBDS	ICMT
			WNK4	KIAA2013
			OMD	PLEKHM2
			MASP1	TMEM9
			IDUA	SIPA1L2
			FBXL12	RIMS3
			HP1BP3	AKT3
			AAMP	ADGRL2
			PNKD	RAB29
			ECHS1	ECE1
			SGCE	MAN1C1
			RASL11B	NRP2
			POM121L9P	PHF3
			MGAT3	PKD2
			DNAJB9	CCNI
			LRRC4	PPL
			ISLR	UBN1
			BBOX1	HS1BP3
			DTD2	FKBP15
			PARP2	TRIM32
			EAPP	NEK6
			REEP5	DENND1A
			ASH2L	KDSR
			LBP	NPC2
			SAT1	SLC17A5
			GADD45G	OGFRL1
			H19	SLF2
			COL5A1	IFIT3
			ATXN10	PPP1R3C
			SLC7A10	MXI1
			RBM39	SFRP5
			GGT7	CYSTM1
			HACL1	KIAA1217
			PSME3	PLXDC2
			AOC3	FAM53C
			RAMP2	EGR1
			PPP1R1B	AKAP1
			PEX11B	TRIM25
			MCCC2	TBX2
			ACTR10	PDZRN3
			PODNL1	DESI2
			SERPINF1	UBL3
			TMEM128	COPA
			POPDC3	HS3ST2
			SEC61G	ANXA11
			UTP3	FAM35A
			DAP3	EEPD1
			PEMT	INHBA
			LGALS12	C7orf49
			MYH11	CHST3
			MED10	BICC1
			BTG1	RBM19
			RNF122	RASSF8
			IER3IP1	PKN1
			EMC7	OPTN
			LAMTOR5	LRP1
			PPHLN1	KCNJ2
			FST	PLA2G12A
			CCNH	37469
			LRP4	ACSL3
			ARGLU1	SLC12A4
			KLB	SDC4
			CTSL	PLCG1
			GOLM1	TOX2
			CD36	ARFGEF2
			HILPDA	KCNK15
			AKIRIN2	ATXN1
			ITGA7	LRRFIP1
			RDH5	AHNAK
			PPP1R1A	ABCC4
			LTV1	PTGER2
			KCNMB4	PPP1R12C
			FHOD1	MBOAT7
			AGT	SLC2A4RG
			ISCU	PPDPF
			VILL	SLC25A23
			THSD1	C3
			ITM2B	GPCPD1
			TANK	GZF1
			HS6ST1	RRBP1
			NIPSNAP3A	GDF5
			MRPL50	CEP250
			MYC	MCF2L
			MMP7	LRFN3
			PPP2R1B	THRA
			PPM1B	GLIS2
			RBP4	AHDC1
			MYPN	MAP2K2
			HECW2	CANX
			IDH1	ABHD8
			WDR12	SLC35E1
			CILP	SMARCA4
			SEMA7A	TUBA4A
			GPAT3	KDR
			PPA2	ADM2
			ENPEP	A4GALT
			HADH	SPECC1
			PAPSS1	MKLN1
			MAPK8IP3	ARHGAP22
			TAPBPL	INO80
			LRIG3	CLN6
			LUM	PALLD
			SNRPF	KIF1C
			SLC46A3	SLC44A2
			SUOX	TMEM8A
			CSAD	DOCK6
			LPAR6	ECSIT
			DIAPH3	LDLR
			FGF7	XPO7
			SRP14	SLC27A1
			TLE3	COLGALT1
			UBE2Q2	SNX9
			ETFA	MLLT4
			TSPAN3	GDF15
			WDR61	PGPEP1
			BBS4	JUND
			ADAMTS17	TRPM4
			SEC11A	HELZ2
			TXNL4B	ZC3H4
			CMTM3	HIP1R
			TOB1	SLC6A8
			SCRN2	PLXNA3
			ABCA8	UBE4B
			ZMYND15	HABP4
			RAB40B	SLC35D2
			PIGK	GSE1
			TINAGL1	CAP1
			PTPRF	TBC1D5
			CYP4B1	GALNT15
			ALDH9A1	SLC6A6
			MPC2	EXOC4
			PFDN2	TRAF7
			LYPLAL1	NINJ1
			RFX5	MAP1B
			SELENBP1	KHDRBS3
			SRP9	TRIM22
			DEGS1	MATN2
			PLEKHA6	REEP2
			GDF7	FLOT2
			RHOB	MTSS1L
			CALM2	RIN2
			SFXN5	ARHGEF11
			FAM198A	IGHMBP2
			ITGA9	LPIN3
			COL8A1	AP3B1
			RABL3	INADL
			BOC	FBXO44
			ALDH1L1	CHI3L1
			TCTA	EPHB2
			MANF	CSNK1G2
			CORIN	LARGE
			SCD5	ADCK2
			PYURF	AGAP3
			DDIT4L	TMTC1
			USP53	MICAL2
			SKP2	CTIF
			HAPLN1	MBD2
			FAM50B	BHLHE40
			SCUBE3	VAV3
			PNRC1	SORT1
			TIAM2	PTGFRN
			CCZ1B	NOTCH2
			NLGN4X	SPIRE1
			LANCL3	KIDINS220
			CHST7	KCTD1
			NSDHL	DOCK2
			ZNF185	FADS2
			CETN2	TAOK3
			STAR	TBX3
			POLR2K	PRRG4
			CDKN2B	GDF11
			CDKN2A	ACVR1B
			STOM	RAB11FIP5
			GSN	GNS
			RPL7A	KLHL36
			PTGES	KIAA0513
			ADAM12	FAM129A
			SERPING1	TMEM127
			AASDHPPT	TGFBRAP1
			P4HA3	SCRN1
			TMEM138	GPNMB
			ROM1	ADAMTS7
			TM7SF2	BIN1
			SAP18	UGGT1
			HNMT	LRRC8A
			PDCD4	KIAA0368
			RGS18	CDK5RAP2
			PRSS23	SLC31A1
			DLAT	TLN1
			TIMM8B	DENND4C
			THRSP	KIF13A
			NDUFC2	HMGA1
			ADAMTS12	LRRC32
			ACAD8	SDCBP
			TMEM56	ARHGAP20
			PDE3B	THBS1
			SPARCL1	MAPKBP1
			GPD1L	ITGA11
			GJA1	TUBGCP4
			ZNF117	IFT172
			LINC00467	KHK
			PID1	PREPL
			LGI4	LOXL4
			THY1	SLC40A1
			FAM134B	DIRC2
			ABI3BP	ARHGAP24
			ANGPT1	KIAA1109
			UCHL1	USO1
			SORBS2	GUCD1
			TCEB1	CPNE8
			PDE1C	PPFIA2
			JAM2	TMEM132B
			KLF10	SLC15A4
			GTF3C6	SDSL
			AGPAT5	SLC7A1
			DBI	POLG
			TMEM237	ABHD2
			DEPTOR	UNC45A
			PPARGC1B	IQGAP1
			VBP1	KIFC3
			PCGF6	CDH13
			EXOG	ZCCHC14
			TIMP4	OSGIN1
			C1orf27	NCOR1
			DHRS1	NPEPPS
			TSPAN18	ARSG
			HPD	GALNT1
			FAIM	OSBPL1A
			HIST1H2BD	NPC1
			HIST1H4H	MINK1
			KCNB1	SLC16A3
			DYNC1I1	TBCD
			PFKFB1	SECTM1
			ADAMTS4	DYM
			NDUFS2	ERBB2
			SCUBE1	DOPEY2
			BTG2	RERE
			C1R	EPHA2
			THEM4	KIAA0319L
			CPAMD8	MAP3K6
			CILP2	HSPG2
			ABCG1	CYR61
			ITGB2	STRIP1
			S100B	CELSR2
			AZGP1	ATP1B1
			SRSF2	POGK
			EMC10	ABL2
			CXCL16	RGL1
			CYB561A3	SNX27
			NXF1	ADAMTSL4
			MAGOH	CERS2
			DHRS3	DYRK3
			SDC3	TP53BP2
			ALPL	GALM
			MXRA8	SNRNP200
			DIRAS3	FBLN7
			TM2D1	FAM134A
			HENMT1	GOLGA4
			VCAM1	CTDSPL
			CADM3	IL17RD
			PEX19	LIMD1
			OLFML2B	DGKQ
			FCRLB	PDGFC
			BPNT1	MYO10
			C1orf115	LHFPL2
			PM20D1	PAM
			PKDCC	MEGF10
			ADCK3	ARHGAP26
			SGCB	RNF145
			S100A11	GNA12
			FSTL1	C7orf50
			IGFBP7	IGFBP3
			FBLN2	GIGYF1
			SUCLG1	TLK2
			RPL22L1	MSN
			ADAMTS9	MFHAS1
			CCNL1	ATP6V1B2
			RPL9	HMBOX1
			SMIM14	TACC1
			IL17RE	NFIB
			CRELD1	PLIN2
			PCOLCE2	NTRK2
			CLEC3B	UGCG
			ZNF589	SNX30
			PITX2	GBGT1
			C4orf3	CIZ1
			SAP30	SH3GLB2
			SCRG1	GPR107
			FAM198B	SEC16A
			LSM6	NACC2
			WDR41	EIF4EBP2
			ESM1	ITPRIP
			EGFLAM	CNNM2
			EBF1	ENDOD1
			GFM2	TENM4
			SHROOM1	CAPN5
			TRA2A	FADS1
			STEAP1	TAGLN
			FABP5	DUSP15
			COL1A2	PLCB3
			CTHRC1	MKX
			NIPSNAP3B	PIP4K2A
			HNRNPK	ITPR1
			DYNLT3	THRB
			FIGF	PLBD2
			AQP7	DLG5
			AQP3	SLC2A13
			SPTSSA	DIP2C
			TSHR	MAGI1
			REEP3	ANKRD50
			TTC8	VPS26B
			PRDX3	AKR1C2
			CLMN	ADAM17
			PDZRN4	NBAS
			GPT2	GFRA1
			BORCS7	MGAT5
			CYB5A	EPG5
			SERPINB8	TGOLN2
			MCM7	ZFP36L2
			HSP90B1	NADK2
			PLIN1	FARP1
			TERF2IP	UTRN
			NAB2	PTPRK
			MRPL16	CARHSP1
			PDIA3	DAB2
			CERCAM	BMP6
			ENGASE	LPCAT1
			ACAA2	ZDHHC7
			GPX4	UBASH3B
			MVD	PITPNC1
			SERTAD3	LRRK1
			GPD1	MIA3
			LAIR1	ADAMTS1
			LENG8	FLCN
			YIF1B	APCDD1
			PLIN4	ANKRD40
			CD320	APOOL
			IGFBP6	FBXL18
			VWCE	ATP6V1C1
			POLR2G	GRAMD3
			HRASLS5	FZD7
			SCARA5	AFF2
			NUDT16L1	GNAQ
			DDIT4	KCNMA1
			GLYCTK	ANKRD9
			PXK	SH3RF2
			CMAHP	HK1
			COL3A1	ZDHHC5
			CDKN2AIP	FBXO32
			SLC16A4	VPS8
			SHOX2	TATDN2
			VAMP5	NTAN1
			SLC35G2	RBPMS
			PPIC	CLDN12
			TM4SF20	ST3GAL2
			RSPO1	AFAP1L1
			THBS3	KCNJ15
			CA5B	MX1
			EFNA1	C2CD2
			B3GALNT1	TAB3
			SLC33A1	ZNF618
			NPR1	C9orf91
			TM2D2	SKI
			HINT1	LDLRAP1
			AGPAT2	AGAP1
			BTD	CLSTN2
			TM4SF1	AUTS2
			CHRNB1	CACHD1
			FABP4	CDC42SE2
			EMX2	FBXW5
			METTL7B	CSRP1
			SGCD	HLCS
			HTRA3	HK2
			FOXN2	PSKH1
			TRH	ABR
			GSTA4	ARHGAP35
			HAS2	PDXK
			PDGFD	AGPAT3
			S1PR1	LSS
			PRKCE	MCM3AP
			JAGN1	FAM189B
			JUNB	ORAI2
			CHST11	SQSTM1
			ENC1	CYGB
			CYCS	SHANK1
			FRMD3	FMNL3
			ID4	AMDHD2
			SYNPO2	ADCY9
			MYEOV2	LRP5
			FGGY	KLHL21
			IL17D	SEPN1
			MANEA	FBLIM1
			PDE3A	KIAA1522
			SMPDL3A	NTNG1
			EFEMP2	GBP2
			HPSE	AGL
			COQ2	ZNF496
			TRMT112	DDR2
			LRRN3	SNED1
			ADCY5	KIF26B
			GLRX	MAPKAPK2
			SYT12	CAPN2
			TRIB1	WDR26
			NDNF	FAM84A
			NAA20	INHBB
			SAA1	PDLIM5
			CSPG4	ANTXR2
			NABP1	COL6A3
			FAM3C2	ATP1A1
			CTSF	NFASC
			DIRC1	PPM1L
			PODN	WDFY3
			SLCO2A1	FYCO1
			LEP	DTX3L
			C4orf32	TKT
			FZD4	RNF168
			FBXW8	HSPA4L
			MARCKSL1	RAD54L2
			MED16	HMGB2
			LSM1	FAM160A1
			PCSK1	RANBP3L
			LPL	FOXQ1
			RUVBL1	GALNT10
			TUBB6	SAP30L
			PLA2G16	BMPER
			SHMT1	CDCA7L
			HIC1	BRI3
			PAWR	DLC1
			IRX3	TNFRSF11B
			RPLP2	OSGIN2
			CASC2	INTS1
			PNPLA2	SLC4A2
			ADAMTSL1	FOXK1
			SLC25A20	INTS8
			FAM101A	ABCA1
			MRFAP1L1	ALDH1A1
			EGR3	SVEP1
			CDC42EP4	MARCH8
			CITED4	ZCCHC24
			GPBAR1	SLC16A9
			SSC5D	DACT1
			MTURN	STOX1
			HMHA1	PTER
			HIST1H2AC	ADAMTS15
			MB21D2	TPP1
			HIGD1A	PPFIBP2
			ADIPOQ	KIAA0355
			POLR2A	TUB
			TMEM132C	RNF169
			ADGRB1	ST5
			FAM89A	ATMIN
			UNC5C	RRAD
			ATP6AP2	KIAA0430
			C8orf33	NAV2
			C1S	STAT6
			PLCXD1	STX3
			ANXA2	TSC22D4
			VMO1	MAP1A
			EWSR1	SAMD14
			42248	FAM102A
			COA5	TBC1D16
			MRPL54	PPP2R3B
			HMCES	ZNF646
			TMEM50A	TPM4
			KREMEN1	KLHL26
			ZNF703	ANKRD11
			OLFML1	CACNB3
			CRELD2	DHRS13
			GPR173	AXL
			TSPYL2	TRAPPC9
			ALDH1A3	SLC43A2
			SOCS3	WDR81
			C14orf180	SPRYD3
			HIST2H2BE	MLST8
			DGAT1	SRRM2
			NPY2R	RAB3IL1
			C11orf87	SLC3A2
			NAT8L	TRANK1
			ZNF566	CTNNB1
			CIDECP	PAFAH1B2
			MARC1	MAPK1IP1L
			NAP1L3	RBPJ
			GLDN	KIF5C
			RPS23	TAP1
			MIR22HG	HR
			HEXIM1	MTCL1
			TRABD2A	STAT3
			ANGPTL5	GDNF
			CIDEC	CNNM3
			HIST1H1C	FEM1B
			ZNF626	IRS1
			ZNF793	MECP2
			PLA2G2A	SLC25A6
			INSC	CPT1C
			S100A16	XPO6
			SBSN	RAB3B
			NDUFA4	NR0B1
			APOD	STK32A
			PLAC9	KIAA1024
			HMGB1	SCN9A
			PLEKHG4	FASN
			CD55	PCDH7
			NUDT11	AVEN
			SULF2	KLF13
			SDHAF3	NLGN2
			TRAPPC4	CHD3
			HIST1H2AG	RNF150
			HCAR1	DCLK2
			FAM3C	GPRC5C
			SLC39A10	NPAS2
			ZNF429	KCNS3
			SERTAD1	USP32
			ACSL5	MTSS1
			CH17-340M24.3	INSR
			DIO3	ATP6V0E2
			VEPH1	SOCS5
			HNRNPAB	TRIM8
			ELANE	CANT1
			MFAP5	CLCN5
			NMB	APLN
			RPS26	WIPF2
			S100A10	BCL2L1
			HOXC6	CXXC5
			CFD	SPSB1
			HIST1H2BK	PLEKHG5
			MRPL42	FBXL14
			MAK16	FRMD5
			ADH4	SCG2
			HYLS1	LAMB2
			MT1F	QARS
			TMA16	KLF11
			COPS8	EIF2AK3
			SMOC1	SNTB1
			APCDD1L	MALT1
			RASSF9	RCAN2
			SCAMP5	IL16
			PNP	ARNT2
			SFT2D1	HCFC1
			SELM	FAM21C
			GPRASP1	DHCR7
			TGM2	MIR4435-2HG
			FANK1	EVC2
			METTL10	ESRRA
			BRD2	GOLGB1
			HLA-DMA	PPP1R3B
			COL5A2	DAG1
			LINC01420	EHBP1L1
			SDHD	PTPRM
			LAYN	HSPB7
			TCTN1	HEG1
			PSMB10	RNF213
			VIT	SLC25A30
			TMSB4X	MSRB3
			GMNC	ZBTB4
			GPX3	SLC16A13
			FAM127C	PELI3
			TMX2	SH3PXD2B
			LYRM4	CHST2
			MYCBP	PACS1
			NEURL1B	MCTP1
			FER1L6	MLXIP
			COL28A1	NR2F1
			CEBPZOS	A2M
			UMAD1	ARL4D
			NPTXR	SLCO3A1
			CCNL2	DIRAS1
			LINC00475	KBTBD11
			ZNF469	RNF152
			DNM3OS	MYO1D
			ZNF826P	VSIG10
			ANXA2P2	WSB2
			SNHG15	SMCR8
			TWIST2	ULK1
			FABP5P7	GBA
			KIAA0040	IL17RA
			RPL9P9	FAM20C
			PRKAG2-AS1	PDE4DIP
			RDH14	PLEC
			PISD	NT5DC1
			PEG10	CPNE7
			MRPL33	ZBTB7A
			C7orf73	CTC1
			ZNF512	SAMD4B
			DDOST	CDH4
			C4A	PACS2
			CEBPA	ALOX15B
			LINC00968	LACC1
			UBA6-AS1	MAF1
			APELA	CDH5
			PCP4L1	MROH1
			RP11-138I17.1	PDXDC1
			ZNF436-AS1	ACTA2-AS1
			LINC01088	LYNX1
			ZBED3-AS1	GAS1
			THAP9-AS1	KCTD2
			HOXA10-AS	RAP2B
			ZFHX4-AS1	CCDC149
			RP11-662G23.1	TNRC18
			RP11-760H22.2	UBA7
			BRK1	SHMT2
			EID1	HHIPL1
			RP11-94A24.1	EXOC7
			CTSO	TRAK1
			SMIM10L1	TTC3
			HP	PAPPA
			CHURC1	CADM1
			MT1L	CAMK1D
			RP11-1299A16.3	TNFAIP8L3
			PKI55	FAM101B
			HPR	UPP1
			RP11-6N17.4	CBX6
			RBM8A	ACTG1
			TXNIP	IRAK1
			TRABD2B	TOP1MT
			TAF15	XPOT
			RASL10B	SNN
			MMP28	40057
			RP11-348P10.2	TNFAIP2
			RP11-395A13.2	PRKG1
			LL21NC02-1C16.2	NR2F2
			RP11-352M15.2	AHNAK2
			SRCIN1	IRS2
			MARCKS	PIP5K1C
			PSMB3	PPP1CC
			ZNF8	PRELID2
			DHRS11	BACE1
			CTD-2562J17.6	THBS2
			CH507-9B2.9	GNG2
			GABPB1-IT1	PCLO
				INSIG1
				ARAP1
				BCR
				TPCN1
				PPARA
				PLCD1
				AKR1C1
				MT1X
				ZNF70
				CARD9
				COL14A1
				ARL4C
				RAB42
				FAM83G
				NANOS1
				FAM180A
				TMEM63A
				NTNG2
				EPHB4
				NCOR2
				SLC6A9
				MYO18A
				ADH1B
				TECPR2
				GM2A
				CD47
				C6orf106
				ARHGEF12
				FLNA
				IGF2R
				DYNC1H1
				SND1
				TBC1D9B
				SYNGAP1
				RP11-366L20.2
				UAP1L1
				HTT
				MAP3K5
				MIB2
				MYO5A
				ENTPD6
				ENPP1
				FAM114A1
				ZNF44
				MYO1C
				SIRPA
				TOR4A
				LPAR1
				SZT2
				ZNF442
				WWP2
				MGEA5
				ZNF627
				NUDT16
				MMP17
				NCOA6
				MT-ND6
				MT-CYB
				ZNF652
				CDC42BPB
				COLGALT2
				MT-ND5
				MTOR
				MT-CO1
				ZNF358
				MT-ND4
				SREBF2
				NAGA
				INF2
				SERTAD4-AS1
				SYS1
				NHSL2
				TMEM57
				NEU1
				TBC1D8
				FAM196B
				IPO7
				HMGN1
				HCP5
				RAB12
				HACD2
				MT-TP
				MT-RNR1
				RP11-288H12.3
				SIPA1
				SLC35F6
				DDAH2
				TMX2P1
				EMP2
				PRCD
				STARD10
				ZSWIM8
				ARHGEF28
				CYB5RL
				FNIP1
				PPP1R3G
				PLXNA4
				SLC12A8
				ZNF844
				LINC00205
				PLEKHM1
				AP001434.2
				C14orf132
				AC073621.2
				C1orf233
				AC068580.5
				SPATA20P1
				C9orf172
				AC093673.5
				LINC00472
				RP3-510D11.2
				HMGN2P5
				NR2F1-AS1
				ANO7P1
				C9orf69
				TXNDC5
				RP11-384F7.2
				RGAG4
				ETV5
				WNT5A-AS1
				USP46-AS1
				CARMN
				RP11-521B24.3
				PCDHGA10
				CLDN23
				AP5B1
				MEX3A
				RP11-644F5.11
				RP4-773N10.4
				LINC00517
				RBM15B
				TGFBR3L
				RP11-367F23.2
				GAN
				SPON1
				MIR4767
				MAFG-AS1
				TBX2-AS1
				RP11-420L9.5
				CD24
				LENG9
				RP11-54C4.3
				NEFL
				ACACA
				RP11-517I3.2
				CTD-2231E14.2
				AP000892.6
				AC005972.3
				AC018553.2
				AL135905.2

## Sheet: AD16_EX527 Down genes GO_BP
EX527 Downregulated genes at day 16 _ Biological Processes
Collection(s):	Biological processes
# overlaps shown:	20
# genesets in collections:	7530
# genes in comparison (n):	929
# genes in universe (N):	38404
							-LOG10
Gene Set Name	# Genes in Gene Set (K)	Description	# Genes in Overlap (k)	k/K	p-value	FDR q-value	p-value	FDR q-value
GO_SMALL_MOLECULE_METABOLIC_PROCESS	1962	The chemical reactions and pathways involving small molecules, any low molecular weight, monomeric, non-encoded molecule. [GOC:curators, GOC:pde, GOC:vw]	161	0.0821	4.83e-43	3.64e-39	42.3161	38.4389	CAV1	DCN	HAS2	FMOD	PRDX4	NDNF	EGFLAM	LUM	LEP	ADIPOQ	IGF1	LPL	DDIT4	HADH	GPD1	GPX4	GGT5	CD36	STAR	PRKCE	PRKAR2B	PCK1	ABCC2	SHMT1	SLC2A1	HNMT	PFKFB1	HGF	PSMD14	PTGES	SCD	DGAT2	ADH4	PEMT	OSBPL7	LIAS	DPEP1	MPC2	PID1	SNAI2	LGMN
GO_EXTRACELLULAR_STRUCTURE_ORGANIZATION	373	A process that is carried out at the cellular level which results in the assembly, arrangement of constituent parts, or disassembly of structures in the space external to the outermost structure of a cell. For cells without external protective or external encapsulating structures this refers to space outside of the plasma membrane, and also covers the host cell environment outside an intracellula…	67	0.1796	4.82e-38	1.81e-34	37.317	33.7423	CAV1	DCN	HAS2	FMOD	PRDX4	NDNF	EGFLAM	LUM	AGT	CAV2	COL3A1	VCAM1	SPARC	TIMP1	COL1A1	RAMP2	COL1A2	COL5A2	COL16A1	ELANE	SERPINE1	ANXA2	FERMT1	SULF2	LOX	SMOC2	ITGB2	CTSL	LOXL3	ANXA2P2	ITGA6	MMP28	ELN	CAPNS1	ADAMTS9	RECK	ADAM12	COL5A1	COL8A1	TGFBI	COL11A1
GO_RESPONSE_TO_OXYGEN_CONTAINING_COMPOUND	1698	Any process that results in a change in state or activity of a cell or an organism (in terms of movement, secretion, enzyme production, gene expression, etc.) as a result of an oxygen-containing compound stimulus. [GOC:pr, GOC:TermGenie]	133	0.0783	2.84e-33	5.8e-30	32.5467	29.2366	CAV1	DCN	LEP	ADIPOQ	IGF1	LPL	DDIT4	HADH	GPD1	GPX4	GGT5	CD36	STAR	PRKCE	PRKAR2B	PCK1	ABCC2	SHMT1	SLC2A1	HNMT	PFKFB1	HGF	PSMD14	PTGES	SCD	DGAT2	ADH4	PEMT	OSBPL7	LIAS	DPEP1	MPC2	PID1	SNAI2	LGMN	SORBS1	CAT	APOB	HMGCS1	OXCT1	ADCY5
GO_ORGANIC_ACID_METABOLIC_PROCESS	1164	The chemical reactions and pathways involving organic acids, any acidic compound containing carbon in covalent linkage. [ISBN:0198506732]	108	0.0928	3.08e-33	5.8e-30	32.5114	29.2366	CAV1	DCN	HAS2	FMOD	PRDX4	NDNF	EGFLAM	LUM	LEP	ADIPOQ	IGF1	LPL	DDIT4	HADH	GPD1	GPX4	GGT5	CD36	STAR	PRKCE	PRKAR2B	PCK1	ABCC2	SHMT1	SLC2A1	HNMT	PFKFB1	HGF	PSMD14	PTGES	SCD	DGAT2	ADH4	PEMT	OSBPL7	LIAS	DPEP1	MPC2	CHST11	IDH1	ACAA2
GO_RESPONSE_TO_ENDOGENOUS_STIMULUS	1721	Any process that results in a change in state or activity of a cell or an organism (in terms of movement, secretion, enzyme production, gene expression, etc.) as a result of a stimulus arising within the organism. [GOC:sm]	131	0.0761	1.57e-31	2.37e-28	30.8041	27.6253	CAV1	HAS2	FMOD	LEP	ADIPOQ	IGF1	LPL	DDIT4	HADH	GPD1	GPX4	GGT5	CD36	STAR	PRKCE	PRKAR2B	PCK1	ABCC2	SHMT1	SLC2A1	HNMT	PFKFB1	PID1	SNAI2	LGMN	SORBS1	CAT	APOB	HMGCS1	OXCT1	ADCY5	CHST11	IDH1	LEPR	ABCG1	AGT	CAV2	COL3A1	VCAM1	SPARC	TIMP1
GO_NEGATIVE_REGULATION_OF_RESPONSE_TO_STIMULUS	1703	Any process that stops, prevents, or reduces the frequency, rate or extent of a response to a stimulus. Response to stimulus is a change in state or activity of a cell or an organism (in terms of movement, secretion, enzyme production, gene expression, etc.) as a result of a stimulus. [GOC:jid]	129	0.0757	7.76e-31	9.74e-28	30.1101	27.0114	CAV1	DCN	LEP	ADIPOQ	IGF1	LPL	DDIT4	HGF	PSMD14	PID1	SNAI2	LGMN	APOD	HMGCR	CHST11	ACAA2	ANGPT1	THEM4	PSME3	PSMD5	PSME1	PSMB2	PSMA3	PSMB10	PSMB3	GGT7	DHRS3	SNAI1	TMSB4X	AGT	CAV2	COL3A1	ELANE	SERPINE1	ANXA2	FERMT1	SULF2	LOXL3	ANXA2P2	ITGA6	MMP28
GO_OXIDATION_REDUCTION_PROCESS	1005	A metabolic process that results in the removal or addition of one or more electrons to or from a substance, with or without the concomitant removal or addition of a proton or protons. [GOC:dhl, GOC:ecd, GOC:jh2, GOC:jid, GOC:mlg, GOC:rph]	95	0.0945	6.82e-30	7.33e-27	29.1662	26.1349	PRDX4	LEP	ADIPOQ	IGF1	HADH	GPD1	GPX4	PTGES	SCD	DGAT2	ADH4	PID1	SORBS1	CAT	APOD	HMGCR	IDH1	ACAA2	RDH10	PEX7	ALDH1A3	DEGS1	DECR1	SCD5	NDUFAB1	HACL1	ACADM	SCP2	ACAT2	ETFA	ACADS	ECHS1	ECHDC2	ECHDC1	ACAD8	PGM1	DLAT	SUCLG1	ALDH1L1	SUOX	CYB5A
GO_REGULATION_OF_CELL_POPULATION_PROLIFERATION	1716	Any process that modulates the frequency, rate or extent of cell proliferation. [GOC:jl]	127	0.074	2.14e-29	2.02e-26	28.6696	25.6946	CAV1	HAS2	PRDX4	LEP	ADIPOQ	IGF1	PTGES	PEMT	PID1	SNAI2	LGMN	APOD	HMGCR	RBP4	CHST11	ANGPT1	PNP	OGN	CEBPA	MVD	NPR1	CD320	AGT	CAV2	VCAM1	SPARC	TIMP1	ELANE	ANXA2	FERMT1	SULF2	ANXA2P2	ELN	CAPNS1	PDCD4	GJA1	SERPINF1	CXCL12	IGFBP5	AREG	IGFBP2
GO_LIPID_METABOLIC_PROCESS	1405	The chemical reactions and pathways involving lipids, compounds soluble in an organic solvent but not, or sparingly, in an aqueous solvent. Includes fatty acids; neutral fats, other fatty-acid esters, and soaps; long-chain (fatty) alcohols and waxes; sphingoids and other long-chain bases; glycolipids, phospholipids and sphingolipids; and carotenes, polyprenols, sterols, terpenes and other isopren…	112	0.0797	1.22e-28	1.02e-25	27.9136	24.9914	CAV1	LEP	ADIPOQ	LPL	HADH	GPD1	GPX4	GGT5	CD36	STAR	PRKCE	PRKAR2B	PCK1	PTGES	SCD	DGAT2	ADH4	PEMT	OSBPL7	LIAS	SNAI2	LGMN	SORBS1	CAT	APOB	HMGCS1	APOD	HMGCR	RBP4	IP6K2	IDH1	ACAA2	THEM4	RDH10	PEX7	ALDH1A3	DEGS1	DECR1	SCD5	NDUFAB1	HACL1
GO_CIRCULATORY_SYSTEM_DEVELOPMENT	1175	The process whose specific outcome is the progression of the circulatory system over time, from its formation to the mature structure. The circulatory system is the organ system that passes nutrients (such as amino acids and electrolytes), gases, hormones, blood cells, etc. to and from cells in the body to help fight diseases and help stabilize body temperature and pH to maintain homeostasis. [GO…	100	0.0851	8.43e-28	6.35e-25	27.0742	24.1972	CAV1	DCN	HAS2	NDNF	LEP	IGF1	HGF	SNAI2	APOB	OXCT1	APOD	RBP4	ANGPT1	CSPG4	LEPR	DHRS3	SNAI1	NSDHL	NPR1	AGT	COL3A1	VCAM1	SPARC	COL1A1	RAMP2	COL1A2	SERPINE1	ANXA2	LOX	SMOC2	ITGB2	ANXA2P2	ELN	ADAMTS9	RECK	ADAM12	COL5A1	COL8A1	TGFBI	COL11A1	MYH11
GO_NEGATIVE_REGULATION_OF_SIGNALING	1427	Any process that stops, prevents, or reduces the frequency, rate or extent of a signaling process. [GOC:mtg_signal]	110	0.0771	6.47e-27	4.43e-24	26.1891	23.3536	CAV1	DCN	LEP	ADIPOQ	IGF1	DDIT4	HADH	HGF	PSMD14	PID1	SNAI2	LGMN	APOD	HMGCR	CHST11	ACAA2	THEM4	PSME3	PSMD5	PSME1	PSMB2	PSMA3	PSMB10	PSMB3	PNKD	DHRS3	SNAI1	TMSB4X	AGT	CAV2	SERPINE1	FERMT1	SULF2	ITGA6	SESN1	PDCD4	GJA1	CXCL12	IGFBP5	AREG	IGFBP2
GO_PROTEOLYSIS	1779	The hydrolysis of proteins into smaller polypeptides and/or amino acids by cleavage of their peptide bonds. [GOC:bf, GOC:mah]	124	0.0697	2.48e-26	1.55e-23	25.6055	22.8097	CAV1	GGT5	HGF	PSMD14	OSBPL7	DPEP1	LGMN	PSME3	PSMD5	PSME1	PSMB2	PSMA3	PSMB10	PSMB3	GGT7	PM20D1	ITIH1	ITIH5	CEBPA	AGT	TIMP1	ELANE	SERPINE1	ANXA2	CTSL	ANXA2P2	MMP28	CAPNS1	ADAMTS9	RECK	ADAM12	COL28A1	ADAMTS2	CST3	TLL2	AEBP1	ADAMTS4	MMP7	SERPINF1	WFDC1	CASP8
GO_REGULATION_OF_CELL_DIFFERENTIATION	1881	Any process that modulates the frequency, rate or extent of cell differentiation, the process in which relatively unspecialized cells acquire specialized structural and functional features. [GOC:go_curators]	128	0.068	3.15e-26	1.82e-23	25.5017	22.7399	CAV1	HAS2	NDNF	LEP	ADIPOQ	IGF1	LPL	CD36	STAR	HGF	PSMD14	SNAI2	APOB	PSME3	PSMD5	PSME1	PSMB2	PSMA3	PSMB10	PSMB3	PNP	ABCG1	SNAI1	CEBPA	AGT	COL3A1	COL1A1	RAMP2	COL5A2	SERPINE1	ANXA2	LOX	CTSL	LOXL3	ANXA2P2	ITGA6	ADAMTS9	RECK	COL5A1	PHLDB1	PDCD4
GO_BIOLOGICAL_ADHESION	1425	The attachment of a cell or organism to a substrate, another cell, or other organism. Biological adhesion includes intracellular attachment between membrane regions. [GOC:isa_complete]	107	0.0751	2.83e-25	1.52e-22	24.5482	21.8182	CAV1	HAS2	NDNF	EGFLAM	LEP	ADIPOQ	IGF1	CD36	PRKCE	SNAI2	SORBS1	APOD	ANGPT1	PNP	OMD	COL3A1	VCAM1	COL1A1	COL16A1	ELANE	SERPINE1	ANXA2	FERMT1	SMOC2	ITGB2	LOXL3	ITGA6	ADAMTS9	ADAM12	COL5A1	COL8A1	TGFBI	COL28A1	VIT	JAM2	ITGA9	IBSP	ITGA7	CCDC80	ECM2	FBLN2
GO_ANIMAL_ORGAN_MORPHOGENESIS	1071	Morphogenesis of an animal organ. An organ is defined as a tissue or set of tissues that work together to perform a specific function or functions. Morphogenesis is the process in which anatomical structures are generated and organized. Organs are commonly observed as visibly distinct structures, but may also exist as loosely associated clusters of cells that work together to perform a specific f…	90	0.084	1.1e-24	5.52e-22	23.9586	21.2581	CAV1	DCN	HAS2	EGFLAM	HGF	PSMD14	SNAI2	RBP4	CHST11	PSME3	PSMD5	PSME1	PSMB2	PSMA3	PSMB10	PSMB3	RDH10	PEX7	ALDH1A3	DHRS3	SNAI1	AGT	COL3A1	COL1A1	COL1A2	COL5A2	SERPINE1	ANXA2	SULF2	ANXA2P2	ITGA6	ELN	COL5A1	COL8A1	COL11A1	VIT	PDCD4	IGFBP5	AREG	DKK1	PTN
GO_TUBE_DEVELOPMENT	1122	The process whose specific outcome is the progression of a tube over time, from its initial formation to a mature structure. Epithelial and endothelial tubes transport gases, liquids and cells from one site to another and form the basic structure of many organs and tissues including lung and trachea, kidney, the mammary gland, the vascular system and the gastrointestinal and urinary-genital tract…	92	0.082	1.84e-24	8.67e-22	23.7352	21.062	CAV1	DCN	HAS2	NDNF	LEP	HGF	LIAS	CAT	APOB	APOD	RBP4	ANGPT1	RDH10	CSPG4	LEPR	CEBPA	NPR1	AGT	COL3A1	SPARC	RAMP2	SERPINE1	ANXA2	LOX	SMOC2	ITGB2	LOXL3	ANXA2P2	ITGA6	ADAMTS9	RECK	ADAM12	COL8A1	TGFBI	ADAMTS2	CRISPLD2	GJA1	SERPINF1	IGFBP5	AREG	PDE3B
GO_LOCOMOTION	1984	Self-propelled movement of a cell or organism from one location to another. [GOC:dgh]	128	0.0645	3.82e-24	1.69e-21	23.4179	20.7721	CAV1	DCN	HAS2	NDNF	EGFLAM	LEP	ADIPOQ	IGF1	DDIT4	PRKCE	HGF	DPEP1	SNAI2	LGMN	APOB	APOD	ANGPT1	PEX7	CSPG4	SNAI1	TMSB4X	LIMA1	PLTP	AGT	CAV2	COL3A1	VCAM1	SPARC	TIMP1	COL1A1	COL1A2	ELANE	SERPINE1	FERMT1	LOX	SMOC2	ITGB2	ITGA6	MMP28	ADAMTS9	RECK
GO_OSSIFICATION	396	The formation of bone or of a bony substance, or the conversion of fibrous tissue or of cartilage into bone or a bony substance. [GOC:mtg_mpo, PMID:17572649]	53	0.1338	5.87e-24	2.45e-21	23.2314	20.6108	LEP	IGF1	HGF	SNAI2	CAT	PEX7	OMD	DHRS3	SNAI1	RDH14	CEBPA	SPARC	COL1A1	COL1A2	COL5A2	LOX	COL11A1	IBSP	KAZALD1	IGFBP5	AREG	DKK1	PTN	ID1	KLF10	JUNB	PPARGC1B	ALPL	JAG1	ID3	TOB1	ASPN	CHRDL1	DLX5	CLEC3B	DDX5	CTHRC1	LRP4	KREMEN1	RASSF2	SEMA7A
GO_NEGATIVE_REGULATION_OF_MULTICELLULAR_ORGANISMAL_PROCESS	1318	Any process that stops, prevents, or reduces the frequency, rate or extent of an organismal process, the processes pertinent to the function of an organism above the cellular level; includes the integrated processes of tissues and organs. [GOC:ai]	99	0.0751	1.99e-23	7.87e-21	22.7011	20.104	DCN	PRDX4	LEP	ADIPOQ	IGF1	HGF	SNAI2	LGMN	APOD	HMGCR	RBP4	ANGPT1	SNAI1	TMSB4X	NPR1	AGT	COL3A1	SPARC	TIMP1	COL5A2	ELANE	SERPINE1	ANXA2	FERMT1	LOXL3	ANXA2P2	ADAMTS9	COL5A1	CST3	TLL2	PDCD4	GJA1	SERPINF1	IGFBP5	AREG	PDE3B	DKK1	NGFR	PTN	ID1	ACVR1C
GO_ANATOMICAL_STRUCTURE_FORMATION_INVOLVED_IN_MORPHOGENESIS	1177	The developmental process pertaining to the initial formation of an anatomical structure from unspecified parts. This process begins with the specific processes that contribute to the appearance of the discrete structure and ends when the structural rudiment is recognizable. An anatomical structure is any biological entity that occupies space and is distinguished from its surroundings. Anatomical…	92	0.0782	5.28e-23	1.99e-20	22.2774	19.7011	CAV1	DCN	NDNF	LEP	CD36	HGF	LIAS	SNAI2	APOD	RBP4	ANGPT1	RDH10	ALDH1A3	CSPG4	LEPR	SNAI1	NPR1	TBPL1	AGT	SPARC	COL1A1	RAMP2	COL5A2	SERPINE1	ANXA2	SMOC2	ITGB2	ANXA2P2	ITGA6	ADAMTS9	RECK	ADAM12	COL5A1	COL8A1	TGFBI	COL11A1	MYH11	PHLDB1	ITGA7	GJA1	SERPINF1
[truncated: 120 more columns]

## Sheet: AD16_EX527 Up genes GO_BP
EX527 Upregulated genes at day 16 _ Biological Processes
Collection(s):	Biological Processes
# overlaps shown:	20
# genesets in collections:	7530
# genes in comparison (n):	1072
# genes in universe (N):	38404
							-LOG10
Gene Set Name	# Genes in Gene Set (K)	Description	# Genes in Overlap (k)	k/K	p-value	FDR q-value	p-value	FDR q-value
GO_RESPONSE_TO_ENDOGENOUS_STIMULUS	1721	Any process that results in a change in state or activity of a cell or an organism (in terms of movement, secretion, enzyme production, gene expression, etc.) as a result of a stimulus arising within the organism. [GOC:sm]	167	0.097	7.37e-46	5.55e-42	45.1325	41.2557	LRP1	SFRP1	EZR	CTNNB1	DAG1	ICAM1	IQGAP1	ERBB2	THBS1	CD44	CCN1	FLCN	DUSP3	CDH5	ADAM17	ACVR1	FLNA	SLC9A1	ITGA3	CDH13	MDK	SRF	MSN	BCAR1	CD9	PTPRK	NEO1	MIA3	PTPRU	MTOR	TGFBR1	SDCBP	PDGFRB	IRS2	NTRK2	INSR	TSC2	PDGFC	BMPER	PPP1R9B	STAT3
GO_LOCOMOTION	1984	Self-propelled movement of a cell or organism from one location to another. [GOC:dgh]	175	0.0882	1.81e-42	6.8e-39	41.7423	38.1675	LRP1	SFRP1	EZR	CTNNB1	DAG1	ICAM1	IQGAP1	ERBB2	THBS1	CD44	CCN1	FLCN	DUSP3	CDH5	ADAM17	ACVR1	FLNA	SLC9A1	ITGA3	CDH13	MDK	SRF	MSN	BCAR1	CD9	PTPRK	NEO1	MIA3	PTPRU	MTOR	TGFBR1	SDCBP	PDGFRB	IRS2	NTRK2	INSR	TSC2	PDGFC	BMPER	PPP1R9B	STAT3
GO_BIOLOGICAL_ADHESION	1425	The attachment of a cell or organism to a substrate, another cell, or other organism. Biological adhesion includes intracellular attachment between membrane regions. [GOC:isa_complete]	145	0.1018	4.68e-42	1.17e-38	41.3298	37.9318	LRP1	SFRP1	EZR	CTNNB1	DAG1	ICAM1	IQGAP1	ERBB2	THBS1	CD44	CCN1	FLCN	DUSP3	CDH5	ADAM17	ACVR1	FLNA	SLC9A1	ITGA3	CDH13	MDK	SRF	MSN	BCAR1	CD9	PTPRK	NEO1	MIA3	PTPRU	GSK3B	BMP6	INHBB	SOCS5	PPARA	LRRC32	MINK1	NCK2	FN1	EPHA2	MAP4K4	SIRPA
GO_PROTEIN_PHOSPHORYLATION	1994	The process of introducing a phosphate group on to a protein. [GOC:hb]	174	0.0873	1.35e-41	2.54e-38	40.8697	37.5952	LRP1	SFRP1	EZR	CTNNB1	DAG1	ICAM1	IQGAP1	ERBB2	THBS1	CD44	CCN1	FLCN	DUSP3	CDH5	ADAM17	ACVR1	MTOR	TGFBR1	SDCBP	PDGFRB	IRS2	NTRK2	INSR	TSC2	PDGFC	BMPER	PPP1R9B	STAT3	NR2F2	BMPR1A	PPARGC1A	DAB2	NEFL	GSK3B	BMP6	INHBB	SOCS5	NOTCH2	PKD2	NCOR1	INHBA
GO_REGULATION_OF_INTRACELLULAR_SIGNAL_TRANSDUCTION	1863	Any process that modulates the frequency, rate or extent of intracellular signal transduction. [GOC:dph, GOC:signaling, GOC:tb, GOC:TermGenie]	167	0.0896	2.35e-41	3.54e-38	40.6289	37.451	LRP1	SFRP1	EZR	CTNNB1	DAG1	ICAM1	IQGAP1	ERBB2	THBS1	CD44	CCN1	FLCN	DUSP3	FLNA	SLC9A1	ITGA3	CDH13	MTOR	TGFBR1	SDCBP	PDGFRB	IRS2	NTRK2	INSR	TSC2	PDGFC	BMPER	MYO5A	GSK3B	BMP6	INHBB	NOTCH2	PKD2	NCOR1	INHBA	KIDINS220	GDF5	IRS1	TIMP3	TRIB3	GDF15
GO_REGULATION_OF_PHOSPHORUS_METABOLIC_PROCESS	1823	Any process that modulates the frequency, rate or extent of the chemical reactions and pathways involving phosphorus or compounds containing phosphorus. [GOC:ai]	159	0.0872	7.2e-38	9.03e-35	37.1427	34.0443	LRP1	SFRP1	EZR	CTNNB1	DAG1	ICAM1	IQGAP1	ERBB2	THBS1	CD44	CCN1	FLCN	DUSP3	CDH5	ADAM17	ACVR1	MTOR	TGFBR1	SDCBP	PDGFRB	IRS2	NTRK2	INSR	TSC2	PDGFC	BMPER	PPP1R9B	STAT3	NR2F2	BMPR1A	PPARGC1A	DAB2	GSK3B	BMP6	INHBB	SOCS5	PPARA	NOTCH2	PKD2	NCOR1	INHBA
GO_CYTOSKELETON_ORGANIZATION	1335	A process that is carried out at the cellular level which results in the assembly, arrangement of constituent parts, or disassembly of cytoskeletal structures. [GOC:dph, GOC:jl, GOC:mah]	133	0.0996	1.51e-37	1.62e-34	36.821	33.7905	LRP1	SFRP1	EZR	CTNNB1	DAG1	ICAM1	CDH5	FLNA	SLC9A1	MDK	SRF	MSN	BCAR1	MTOR	TGFBR1	SDCBP	PDGFRB	PPP1R9B	NEFL	MAP1B	MYO1C	GSK3B	NOTCH2	PKD2	NCOR1	CRYAB	CAPN2	FKBP4	PAM	MINK1	NCK2	ABL2	BCR	SDC4	EMP2	DLC1	PIP5K1C	PLXNA3	PALLD	PRKG1	CLASP1
GO_NEUROGENESIS	1625	Generation of cells within the nervous system. [GO_REF:0000021, GOC:cls, GOC:curators, GOC:dgh, GOC:dph, GOC:jid, GOC:mtg_15jun06]	147	0.0905	9.99e-37	9.4e-34	36.0004	33.0269	LRP1	SFRP1	EZR	CTNNB1	DAG1	IQGAP1	ERBB2	FLNA	ITGA3	MDK	SRF	CD9	PTPRK	NEO1	MTOR	TGFBR1	IRS2	NTRK2	PPP1R9B	STAT3	NR2F2	BMPR1A	NEFL	MAP1B	PLCG1	GRB10	MEGF8	SKI	HMGB2	GSK3B	BMP6	INHBA	KIDINS220	GDF5	SETX	NEDD4	RORA	ABCA2	LDLR	FKBP4	RBPJ
GO_SECRETION	1680	The controlled release of a substance by a cell or a tissue. [GOC:ai]	148	0.0881	1.12e-35	9.33e-33	34.9508	32.0301	LRP1	SFRP1	EZR	IQGAP1	THBS1	CD44	FLNA	MDK	CD9	MIA3	SDCBP	IRS2	NTRK2	MYO5A	TRPM4	GSK3B	BMP6	INHBB	LRRC32	NOTCH2	INHBA	IRS1	TIMP3	CAD	ABCA1	APLN	PAM	RBPJ	TCIRG1	CA2	TMEM38B	SREBF1	RAB12	BACE1	ATP6V0A1	NCOR2	PKM	AGL	FN1	SIRPA	BCR
GO_CELLULAR_RESPONSE_TO_ENDOGENOUS_STIMULUS	1454	Any process that results in a change in state or activity of a cell (in terms of movement, secretion, enzyme production, gene expression, etc.) as a result of a stimulus arising within the organism. [GOC:mah]	136	0.0935	1.82e-35	1.37e-32	34.7399	31.8633	LRP1	SFRP1	EZR	CTNNB1	ICAM1	IQGAP1	ERBB2	THBS1	CD44	CCN1	FLCN	DUSP3	CDH5	ADAM17	ACVR1	FLNA	SLC9A1	ITGA3	MSN	BCAR1	PTPRK	NEO1	MTOR	TGFBR1	SDCBP	PDGFRB	IRS2	NTRK2	INSR	TSC2	PDGFC	BMPER	PPP1R9B	STAT3	NR2F2	BMPR1A	PPARGC1A	DAB2	MYO5A	MAP1B	MYO1C
GO_REGULATION_OF_TRANSPORT	1894	Any process that modulates the frequency, rate or extent of the directed movement of substances (such as macromolecules, small molecules, ions) into, out of or within a cell, or between cells, by means of some agent such as a transporter or pore. [GOC:ai]	158	0.0834	2.48e-35	1.7e-32	34.6055	31.7696	LRP1	SFRP1	EZR	CTNNB1	ICAM1	ERBB2	THBS1	FLNA	SLC9A1	CDH13	MDK	MSN	MTOR	SDCBP	PDGFRB	IRS2	INSR	TSC2	PPARGC1A	DAB2	NEFL	MYO5A	MAP1B	MYO1C	PLCG1	GRB10	TRPM4	GSK3B	BMP6	INHBB	PPARA	LRRC32	PKD2	NCOR1	INHBA	IRS1	TRIB3	ENPP1	CRYAB	NEDD4	ABCA1
GO_CELL_MOTILITY	1758	Any process involved in the controlled self-propelled movement of a cell that results in translocation of the cell from one place to another. [GOC:dgh, GOC:dph, GOC:isa_complete, GOC:mlg]	150	0.0853	1.34e-34	8.42e-32	33.8729	31.0747	LRP1	SFRP1	CTNNB1	DAG1	ICAM1	IQGAP1	ERBB2	THBS1	CD44	CCN1	FLCN	DUSP3	CDH5	ADAM17	ACVR1	FLNA	SLC9A1	ITGA3	CDH13	MDK	SRF	MSN	BCAR1	CD9	PTPRK	MIA3	PTPRU	MTOR	TGFBR1	SDCBP	PDGFRB	IRS2	NTRK2	INSR	PDGFC	BMPER	PPP1R9B	STAT3	NR2F2	BMPR1A	PPARGC1A
GO_ION_TRANSPORT	1692	The directed movement of charged atoms or small charged molecules into, out of or within a cell, or between cells, by means of some agent such as a transporter or pore. [GOC:ai]	146	0.0863	3.4e-34	1.84e-31	33.4685	30.7352	CTNNB1	ICAM1	THBS1	FLNA	SLC9A1	MTOR	PDGFRB	IRS2	NTRK2	PPARGC1A	NEFL	MYO5A	PLCG1	TRPM4	PPARA	PKD2	NCOR1	ENPP1	SLC27A1	NEDD4	ABCA1	SELENON	LDLR	FKBP4	GNAO1	TCIRG1	CA2	TMEM38B	ATP6V0A1	ATP1A1	ATP2B1	HCN2	ACACA	AKR1C1	ATP6V1H	ATP6V1B2	ATP6V0E2	ATP6V1C1	MT-CYB	MINK1	ATP1B1
GO_CELLULAR_COMPONENT_MORPHOGENESIS	1141	The process in which cellular structures, including whole cells or cell parts, are generated and organized. [GOC:dph, GOC:mah, GOC:tb]	117	0.1025	3.43e-34	1.84e-31	33.4647	30.7352	LRP1	EZR	CTNNB1	DAG1	ICAM1	IQGAP1	ERBB2	CD44	CDH5	FLNA	CDH13	MDK	SRF	MSN	CD9	NEO1	PDGFRB	IRS2	NTRK2	NEFL	MAP1B	PLCG1	GRB10	MEGF8	GSK3B	KIDINS220	NEDD4	BCL2L1	ABCA2	MINK1	FN1	EPHA2	MAP4K4	KDR	AXL	LAMA1	DLC1	PLXNA3	PALLD	CLASP1	MYH9
GO_NEURON_DIFFERENTIATION	1365	The process in which a relatively unspecialized cell acquires specialized features of a neuron. [GOC:mah]	129	0.0945	4.45e-34	2.23e-31	33.3516	30.6517	LRP1	SFRP1	EZR	CTNNB1	DAG1	IQGAP1	ERBB2	ITGA3	MDK	SRF	PTPRK	NEO1	MTOR	TGFBR1	IRS2	NTRK2	PPP1R9B	STAT3	NEFL	MAP1B	PLCG1	GRB10	MEGF8	GSK3B	BMP6	INHBA	KIDINS220	GDF5	SETX	NEDD4	RORA	FKBP4	RBPJ	GNAO1	ARID1B	UGCG	NR2F1	THRB	MINK1	NCK2	FN1
GO_RESPONSE_TO_OXYGEN_CONTAINING_COMPOUND	1698	Any process that results in a change in state or activity of a cell or an organism (in terms of movement, secretion, enzyme production, gene expression, etc.) as a result of an oxygen-containing compound stimulus. [GOC:pr, GOC:TermGenie]	146	0.086	5.01e-34	2.36e-31	33.3002	30.6271	LRP1	SFRP1	EZR	CTNNB1	DAG1	ICAM1	IQGAP1	THBS1	ADAM17	FLNA	SLC9A1	SRF	MSN	BCAR1	CD9	PTPRK	MTOR	TGFBR1	PDGFRB	IRS2	NTRK2	INSR	TSC2	PDGFC	PPP1R9B	STAT3	NR2F2	PPARGC1A	NEFL	MYO5A	MAP1B	MYO1C	GRB10	HMGB2	TRPM4	ABHD2	GSK3B	BMP6	INHBB	PPARA	PKD2
GO_RESPONSE_TO_HORMONE	994	Any process that results in a change in state or activity of a cell or an organism (in terms of movement, secretion, enzyme production, gene expression, etc.) as a result of a hormone stimulus. [GOC:jl]	107	0.1076	4.05e-33	1.79e-30	32.3925	29.7471	SFRP1	CTNNB1	DAG1	ICAM1	IQGAP1	THBS1	SLC9A1	ITGA3	MDK	SRF	MSN	BCAR1	PTPRU	MTOR	PDGFRB	IRS2	INSR	TSC2	PPP1R9B	STAT3	NR2F2	PPARGC1A	DAB2	NEFL	MYO5A	MAP1B	MYO1C	GRB10	HMGB2	ABHD2	GSK3B	BMP6	INHBB	PPARA	NCOR1	INHBA	IRS1	TIMP3	TRIB3	GDF15	GBA
GO_POSITIVE_REGULATION_OF_MOLECULAR_FUNCTION	1781	Any process that activates or increases the rate or extent of a molecular function, an elemental biological activity occurring at the molecular level, such as catalysis or binding. [GO:jl]	148	0.0831	7.26e-33	3.04e-30	32.1391	29.5171	LRP1	SFRP1	CTNNB1	DAG1	ICAM1	IQGAP1	ERBB2	THBS1	CCN1	FLCN	ADAM17	SLC9A1	SRF	MTOR	TGFBR1	PDGFRB	NTRK2	INSR	TSC2	PDGFC	STAT3	PPARGC1A	PLCG1	SKI	HMGB2	GSK3B	PKD2	KIDINS220	IRS1	TRIB3	GDF15	SLC27A1	EGR1	GNAQ	ADCY9	ZBTB7A	GNAO1	SMARCA4	MTSS2	MBD2	MMP15
GO_LIPID_METABOLIC_PROCESS	1405	The chemical reactions and pathways involving lipids, compounds soluble in an organic solvent but not, or sparingly, in an aqueous solvent. Includes fatty acids; neutral fats, other fatty-acid esters, and soaps; long-chain (fatty) alcohols and waxes; sphingoids and other long-chain bases; glycolipids, phospholipids and sphingolipids; and carotenes, polyprenols, sterols, terpenes and other isopren…	129	0.0918	7.99e-33	3.17e-30	32.0975	29.4989	LRP1	CCN1	MTOR	PDGFRB	IRS2	NR2F2	PPARGC1A	MYO5A	PLCG1	ABHD2	BMP6	SOCS5	PPARA	NCOR1	IRS1	TRIB3	GBA	SLC27A1	EGR1	PDK4	RORA	ABCA1	AKR1C2	CAPN2	ABCA2	LDLR	PAM	UGCG	TMEM38B	SREBF1	NCOR2	ATP1A1	ACACA	AKR1C1	AKR1B1	LPIN3	LPIN2	THRA	NR0B1	NPC1	DKK3
GO_CELL_PROJECTION_ORGANIZATION	1545	A process that is carried out at the cellular level which results in the assembly, arrangement of constituent parts, or disassembly of a prolongation or process extending from a cell, e.g. a flagellum or axon. [GOC:jl, GOC:mah, http://www.cogsci.princeton.edu/~wn/]	136	0.088	1.03e-32	3.88e-30	31.9872	29.4112	LRP1	SFRP1	EZR	CTNNB1	DAG1	ICAM1	IQGAP1	ERBB2	CD44	FLNA	ITGA3	CDH13	MDK	SRF	PTPRK	NEO1	MTOR	TGFBR1	SDCBP	IRS2	NTRK2	INSR	PPP1R9B	NEFL	MAP1B	PLCG1	GRB10	MEGF8	GSK3B	PKD2	KIDINS220	SETX	NEDD4	FKBP4	GNAO1	ARID1B	NR2F1	MTSS2	TUB	MINK1	NCK2
[truncated: 134 more columns]

## Sheet: AD16_EX527 Down genes KEGG
EX527 Downregulated genes at day 16 _ KEGG Pathways
Collection(s):	Canonical pathways: KEGG
# overlaps shown:	20
# genesets in collections:	7161
# genes in comparison (n):	929
# genes in universe (N):	38404
Gene Set Name	Enrichment	# Genes in Gene Set (K)	# Genes in Overlap (k)	Fraction of Targets in Term	-LOG10(P)
PPAR signaling pathway	9.90485e-08	72	18	0.0429594	16.1277	PCK1,LPL,PLIN4,ACSL4,SCD,SCP2,DBI,FABP4,ADIPOQ,SCD5,SORBS1,CD36,FABP5,ACADM,PLIN1,AQP7,ACSL5,PLTP
Valine, leucine and isoleucine degradation	2.2991e-06	48	13	0.0310263	12.983	PCCB,ALDH9A1,ECHS1,BCKDHB,ACAD8,OXCT1,ACAA2,ACAT2,ACADM,HMGCS1,HADH,ACADS,MCCC2
Complement and coagulation cascades	4.25482e-05	79	15	0.0357995	10.0649	PLAU,PLAUR,PLAT,SERPINE1,C7,CD55,C6,SERPING1,MASP1,C1R,ITGB2,C1S,C4A,CLU,CFD
C5 isoprenoid biosynthesis, mevalonate pathway	0.00013207	10	5	0.0119332	8.93218	HMGCR,ACAT2,IDI1,MVD,HMGCS1
Fatty acid degradation	0.000173517	44	10	0.0238663	8.65923	ECHS1,ALDH9A1,ACSL4,ACAA2,ADH4,ACAT2,ACADM,ACADS,HADH,ACSL5
Fatty acid metabolism	0.000370593	48	10	0.0238663	7.90041	ECHS1,ACAA2,SCD,ACSL4,ACADM,ACAT2,SCD5,ACADS,ACSL5,HADH
SCF-SKP2 complex	0.000761189	4	3	0.0071599	7.18063	SKP1,RBX1,SKP2
Regulation of lipolysis in adipocytes	0.000989655	54	10	0.0238663	6.91815	TSHR,NPR1,PNPLA2,ADCY5,PDE3B,PIK3R3,PLIN1,AQP7,FABP4,LIPE
TGF-beta signaling pathway	0.00108509	84	13	0.0310263	6.82609	ACVR1C,CDKN2B,MYC,GDF7,FST,SKP1,DCN,PITX2,PPP2R1B,RBX1,ID3,ID4,ID1
beta-Alanine metabolism	0.00172189	31	7	0.0167064	6.36433	SMOX,ALDH1A3,ECHS1,ACADM,ALDH9A1,AOC3,SRM
Sulfur metabolism	0.00182874	10	4	0.00954654	6.30413	CYCS,PAPSS1,BPNT1,SUOX
Glycerolipid metabolism	0.00200021	59	10	0.0238663	6.2145	LPL,PNPLA2,DGAT2,DGAT1,GLYCTK,ALDH9A1,AGPAT5,MOGAT1,GPAT3,AGPAT2
Propanoate metabolism	0.00209514	32	7	0.0167064	6.16814	ECHS1,ACADM,ACAT2,PCCB,SUCLG1,ECHDC1,BCKDHB
Immunoproteasome	0.00230381	17	5	0.0119332	6.07319	PSMB10,PSMB2,PSMB3,PSME1,PSMA3
Fatty acid biosynthesis, elongation, mitochondria	0.00348279	6	3	0.0071599	5.65992	ECHS1,HADH,ACAA2
Glutathione metabolism	0.0037319	54	9	0.0214797	5.59084	GGT5,IDH1,MGST1,SRM,GPX4,GPX3,GGT7,GPX7,GSTA4
beta-Oxidation	0.00392486	12	4	0.00954654	5.54042	ACADM,ECHS1,HADH,ACAA2
Butanoate metabolism	0.00484614	28	6	0.0143198	5.32957	OXCT1,ACADS,HADH,ACAT2,ECHS1,HMGCS1
Lsm 1-7 complex	0.00583158	7	3	0.0071599	5.14447	LSM5,LSM1,LSM6
p53 signaling pathway	0.00643031	69	10	0.0238663	5.04673	CCND2,CASP8,CYCS,SESN1,SERPINE1,CCND3,GADD45G,ADGRB1,IGF1,CDKN2A

## Sheet: AD16_EX527 Up genes KEGG
EX527 Upregulated genes at day 16 _ KEGG Pathways
Collection(s):	Canonical pathways: KEGG
# overlaps shown:	20
# genesets in collections:	7161
# genes in comparison (n):	1072
# genes in universe (N):	38404
Gene Set Name	Enrichment	# Genes in Gene Set (K)	# Genes in Overlap (k)	Fraction of Targets in Term	-LOG10(P)
Lysosome	9.36843e-08	16.1833	123	25	0.0563063	CTNS,AP3B1,GGA2,ATP6V1H,NEU1,ATP6V0A1,IGF2R,M6PR,TPP1,NPC2,NAGA,AP3D1,ARSG,TCIRG1,CLTCL1,PLA2G15,NPC1,SLC17A5,SORT1,GM2A,ABCA2,GBA,NAGLU,GNS,SLC11A2
Focal adhesion	1.12522e-05	11.3949	198	29	0.0653153	ACTG1,FN1,LAMA1,ACTN1,CTNNB1,PPP1CC,PPP1R12C,ERBB2,PDGFC,PDGFRB,CAPN2,LAMA3,THBS2,KDR,AKT3,COL6A3,THBS1,ITGA11,FLNA,TLN1,LAMB2,ITGA3,GSK3B,BCAR1,MYLK,ARHGAP35,PIP5K1C,VAV3,MET
mTOR signaling pathway	1.45701e-05	11.1365	150	24	0.0540541	FLCN,GRB10,RPS6KA2,ATP6V1H,SLC7A5,MAP2K2,GSK3B,LRP5,IRS1,ULK1,ATP6V1B2,SLC3A2,AKT3,MLST8,FZD7,ULK2,ATP6V1C1,RNF152,DVL2,FNIP1,RRAGD,INSR,TSC2,MTOR
Thyroid hormone signaling pathway	2.48875e-05	10.6011	116	20	0.045045	ATP1A1,TSC2,CTNNB1,MTOR,ACTG1,RCAN2,PLCD4,THRA,GSK3B,MAP2K2,THRB,ATP1B1,PFKP,NCOR1,PLCG1,PLCB3,SLC9A1,AKT3,PLCD1,NOTCH2
cGMP-PKG signaling pathway	5.92247e-05	9.73417	163	24	0.0540541	ATP2B1,ITPR1,KCNMA1,GNA12,PPIF,ATP1B1,IRS1,MYLK,MAP2K2,AKT3,SLC25A6,PLCB3,MEF2A,ATP2A3,IRS2,PRKG1,GNAQ,SRF,INSR,PPP1CC,ATP1A1,GTF2IRD1,ADCY9,MRVI1
Insulin resistance	8.8025e-05	9.33789	107	18	0.0405405	SLC27A1,PPP1CC,INSR,MTOR,STAT3,PPARA,MLXIP,IRS2,PPP1R3C,CPT1A,PPARGC1A,PPP1R3B,GSK3B,IRS1,AKT3,SREBF1,RPS6KA2,TRIB3
Central carbon metabolism in cancer	0.000141457	8.86352	65	13	0.0292793	MTOR,SLC1A5,AKT3,MAP2K2,ERBB2,PKM,PFKP,SLC16A3,SLC7A5,MET,PDGFRB,HK2,HK1
Insulin signaling pathway	0.0003008	8.10907	138	20	0.045045	SREBF1,HK1,HK2,EXOC7,MAP2K2,PPP1R3B,GSK3B,IRS1,AKT3,IRS2,PPP1R3C,PHKA1,PPARGC1A,FASN,TSC2,PPP1CC,INSR,FLOT2,MTOR,ACACA
Proteoglycans in cancer	0.000307326	8.0876	203	26	0.0585586	ITPR1,MET,TIMP3,ARHGEF12,MAP2K2,SDC4,CD44,AKT3,KDR,SLC9A1,PLCG1,THBS1,FLNA,FZD7,HSPG2,PPP1R12C,CTNNB1,PPP1CC,EZR,IQGAP1,ERBB2,FN1,ACTG1,MSN,STAT3,MTOR
ECM-receptor interaction	0.000452428	7.70088	82	14	0.0315315	ITGA3,LAMB2,CD47,SDC4,FN1,LAMA1,COL6A3,THBS2,LAMA3,CD44,ITGA11,THBS1,DAG1,HSPG2
Gastric acid secretion	0.000618093	7.38887	75	13	0.0292793	EZR,ATP1B1,ATP1A1,CA2,KCNJ15,MYLK,PLCB3,ADCY9,SLC4A2,SLC9A1,ITPR1,KCNJ2,GNAQ
EGFR tyrosine kinase inhibitor resistance	0.00102734	6.88078	79	13	0.0292793	AKT3,KDR,STAT3,PLCG1,MTOR,GSK3B,ERBB2,MAP2K2,BCL2L1,AXL,PDGFC,PDGFRB,MET
AMPK signaling pathway	0.00109064	6.82099	120	17	0.0382883	SREBF1,AKT3,ULK1,IRS1,PFKP,FASN,PPARGC1A,CPT1A,IRS2,CPT1C,PPP2R3B,CAMKK2,ACACA,TBC1D1,MTOR,TSC2,INSR
Vascular smooth muscle contraction	0.00119827	6.72688	121	17	0.0382883	PPP1R12C,PPP1CC,MRVI1,ADCY9,PRKG1,GNAQ,MYLK,MAP2K2,ACTA2,PLCB3,PLA2G12A,KCNMA1,ITPR1,ARHGEF11,PLA2G4C,ARHGEF12,GNA12
Regulation of actin cytoskeleton	0.00126907	6.66947	211	25	0.0563063	PDGFRB,PDGFC,MSN,ACTN1,ACTG1,FN1,IQGAP1,PIP4K2A,PPP1R12C,PPP1CC,EZR,PIP5K1C,GIT1,GNA12,ARHGEF12,LIMK1,VAV3,ITGA11,MYH9,SLC9A1,BCAR1,MAP2K2,ARHGAP35,MYLK,ITGA3
Glycosphingolipid biosynthesis - globo and isoglobo series	0.0015997	6.43794	15	5	0.0112613	ST3GAL2,GBGT1,NAGA,A4GALT,ST8SIA1
V-type ATPase, eukaryotes	0.00283389	5.86611	24	6	0.0135135	ATP6V1B2,ATP6V1H,ATP6V1C1,TCIRG1,ATP6V0A1,ATP6V0E2
Adipocytokine signaling pathway	0.00318386	5.74966	69	11	0.0247748	CPT1A,PPARGC1A,ACSL3,IRS2,CPT1C,AKT3,CAMKK2,MTOR,PPARA,STAT3,IRS1
Glycolysis (Embden-Meyerhof pathway), glucose => pyruvate	0.00353718	5.64443	25	6	0.0135135	GAPDH,ALDOC,HK2,PKM,HK1,PFKP
Vibrio cholerae infection	0.00368495	5.6035	51	9	0.0202703	ATP6V1C1,ATP6V1H,ATP6V0E2,ATP6V0A1,ATP6V1B2,PLCG1,ACTG1,ADCY9,TCIRG1
