# Supplementary material for: Coordinated metabolic transitions and gene expression by NAD+ during adipogenesis
Source: J Cell Biol. 2022 Oct 5;221(12):e202111137. doi: 10.1083/jcb.202111137 (PMC9538974; doi:10.1083/jcb.202111137)
Supplement: Table S4 — lists DE genes in from FK866-treated cells at terminal differentiation (day 16) and their functional analyses. [file JCB_202111137_TableS4.xlsx]

## Sheet: Lists of DE genes
AD8 vs AD8_FK866			AD16 vs AD16_FK866
Upregulated	Downregulated		Upregulated	Downregulated
SERTAD4	PRG4		NAT8L	IGFBP6
ETV1	ELN		KCNK3	APOD
SLC16A6	ASPN		SLC7A10	TFPI2
RANBP3L	COL1A1		FASN	MT2A
CHI3L1	DKK1		AOC3	GDF5
AKR1B1	SMOC2		SLC29A4	ECM1
SPRY4	LGI4		CSPG4	ETV1
NTN1	HP		SEMA3G	SERPINE2
PTPRE	RP11-662G23.1		GYG2	TNFAIP6
NR4A2	VWCE		GPBAR1	DNM3OS
RASSF5	CILP		ACACB	FBXL3
PHLDA1	LPL		PLIN4	COMP
DUSP4	APOB		GLDN	CCL2
KCNJ15	C11orf87		ADRA2A	DKK1
HAS1	INSC		KCNB1	WISP1
CYP26B1	RASL11B		PTPRF	C1GALT1
CLCA2	FIGF		ANGPT4	MFAP4
RP11-325F22.2	ANGPTL1		SYNPO	CLU
CNTNAP4	LRRC4		CLMN	MASP1
ODC1	DEPTOR		APOL4	CRLF1
SERTAD4-AS1	IGF1		ALDH1L1	HIGD1A
AC093627.8	PTN		SCD	LSP1
SLC6A6	RSPO2		CLSTN2	WASF1
CEMIP	GUCY1B3		ACSL5	TIMP1
ANKS1B	MFAP5		GPAM	MGP
SLC6A15	RSPO1		VCAM1	DCN
PTGER2	ANGPT2		NFASC	SERPINE1
ISYNA1	PIK3IP1		CNTFR	PCOLCE
EGR1	LEP		HSPG2	TWSG1
EMCN	PODN		SLC2A4	OMD
TRIB2	FER1L6		LPL	AKTIP
ETV5	PRSS23		ADGRG2	DKK3
MEDAG	HAS2		HRASLS5	FAM3C
KCNK15	CILP2		ITGA7	CTHRC1
CHST2	SCIN		UQCRFS1P1	GOLT1B
SRPX2	MN1		GPR88	WIPF1
KRT5	P4HA3		MCAM	ABI3BP
LAMA1	ACVR1C		ADAMTS9	CMTM6
PITPNC1	ABCC9		SRCIN1	CTSK
PTPRN	HPR		PLXNA4	S100A6
TIMP3	FABP5P7		CTD-2562J17.6	ATP6AP2
GALNT15	DGKI		LGALS12	TANK
KCNJ2	CRISPLD2		TLN2	CCPG1
PPL	HIST1H1C		CEBPA	COPS8
NR2F1	NGFR		ACVR1C
AKR1C1	VCAM1		TM7SF2
BDKRB2	RP11-760H22.2		PRKAR2B
MAFF	MRAP2		RETSAT
SLC3A2	NPR3		SLC19A3
BTBD11	CLEC3B		RREB1
STARD8	LRRN3		IGF1
KRT15	LUM		PLIN1
PREX1	ST6GALNAC5		GPD1
PMAIP1	RGS18		CD36
KIAA1644	RP4-706A16.3		MARC1
CPT1A	FAIM		SYN2
LRP8	VIT		ENDOG
SHROOM2	KCNB1		RP11-21L23.2
VAV3	PRODH		RASL10B
SLC43A2	SEMA3G		LIPE
FAM20C	MEST		MEGF8
ZSWIM4	IGFBP5		ACSL1
SLC16A9	ALPL		CLUH
SCG2	ECM2		ITIH5
CELSR2	MDFI		LRP3
TNFRSF11B	TSPAN18		DGAT2
SSTR2	OMD		ADGRB2
AGFG2	HRASLS5		ACACA
SDSL	PPP1R14A		SYNM
NINJ1	ANXA2P2		KANK1
EGFL7	NABP1		ACSS2
SPRY1	RP11-94A24.1		SPTBN1
NOTUM	SLC7A10		AGPAT2
PDE4D	COL11A1		LETM1
WNT5A-AS1	HTR2A		TIMP4
FAM20A	KTN1-AS1		MT-ND5
ANKH	FAM198B		FZD4
PPDPF	TXNL4B		SIK2
NPAS2	HCAR1		MAP1A
SH2B3	LRRC2		NR1H3
ITGA2	ANGPTL5		VSIG10
C7orf50	MMP7		EIF4EBP2
KCNK3	PLAU		MKNK2
ARRDC3	HIST1H4H		ZBED3
AKR1C2	ABCC2		AKAP12
SGK1	XG		ATP1A2
DUSP15	CD248		DGAT1
UNC5B	JAKMIP2		CHP1
C11orf96	DCN		TNS1
ARHGAP24	NUDT11		CCDC69
ENG	SPON2		ACLY
STXBP6	SCUBE1		AOC2
IRAK2	RAMP1		ADIPOQ
BRINP1	CSRP2		ABCA2
FPR1	ANK3		MAOA
MTUS1	TSPAN8		C2CD2
PRR7	SLC1A7		ACO1
GNA14	DHRS3		PKD1
KIFC3	STON2		STAT5A
BHLHE40	RPL7AP6		PLA2G16
OLFML2A	KREMEN1		HADH
FADS1	ABCD2		ABHD15
GNAO1	HTRA3		FITM2
MILR1	SCN3A		GCN1
NKD2	OLFML2B		DHCR7
CSRNP1	CEBPA		GPT2
STEAP4	CNTNAP2		MT-RNR2
MALAT1	CHRDL1		ANKRD9
AREG	CHI3L2		COL4A2
ARG2	TMEM64		MT-CYB
RFX8	RP11-572P18.1		APOL2
CD44	TMEM150C		VKORC1L1
PRSS35	FRMD3		SLC1A4
LAMB3	EVI2A		ESYT1
XPO1	CYB561A3		COL4A1
PDLIM3	FAM65C		MYH9
GPCPD1	PDE1C		PIEZO1
FZD7	SCRG1		RXRA
DPP4	GPRASP1		ID4
MRGPRF	CORIN		VARS
EPHA2	RPL7P1		EEF2
SLC6A9	MTURN		INTS1
WNT5A	ROS1		PC
SIPA1	CFHR1		SCAP
SLC7A14	DPEP1		MT-RNR1
LRIG1	RHCE		PLXND1
STC1	NPTXR		SIDT2
RP11-366L20.2	STOM
PIM3	METTL7B
ITGA3	KLF2
FKBP4	NLGN4X
MAP3K5	APBB1IP
PDE4B	MASP1
AC073621.2	FBN1
NOTCH3	HNRNPCP2
TLE2	EPB41L4B
SLC5A3	ADAMTS2
SCN9A	TM4SF20
TBX2	RP11-466H18.1
ARHGEF3	DCLK1
PTGIR	APCDD1
STARD10	TRABD2B
DUSP1	RP11-641D5.1
C3orf70	FSTL1
SPRY2	RASSF2
STK17A	CD36
INHBA	TMEM138
COL14A1	COL3A1
REEP2	CMTM3
SPON1	SCN7A
OBFC1	ENPEP
OAS3	RPLP0P6
CSDC2	OLFML3
HMGA1	RPS3AP6
FADS2	P2RX6
ABCC3	PENK
LRRC32	GLI2
MTSS1	ABI3BP
ADCY7	TMEM155
SLC16A3	LPAR6
ESRRA	HMCN1
FGD4	RPL3P4
FZD1	HIST1H2BC
PLA2R1	PTK2B
FAM180A	SIX1
CLGN	DTNA
MT2A	PALMD
HES1	HMOX1
RP11-554A11.4	SEMA6A
CMB9-22P13.1	ARHGEF4
CLIP2	ZNF469
RGL1	MT1F
SYTL4	CTHRC1
TBC1D8	FBLN2
PHKA1	LRRC8B
LRRC8A	REPS2
NUAK1	ARHGAP28
FAM65B	AKNA
ADORA1	KLB
HSPA2	TEK
SOCS2	SULF2
TNFAIP8L3	ITGA9
OGFRL1	FRAS1
RND3	BAALC
SRGN	RGS20
FOSL1	DIAPH3
PLPPR2	ABLIM1
AKR1C3	CCNA2
SLCO3A1	HAPLN1
NAMPT	DGCR6
PTGER4	RAB7B
BTN2A2	QPCT
KIF13B	NPR1
SERPINE2	DUSP10
CA11	RHOU
GPR157	GREM1
TPCN1	FGGY
SLC38A5	AK5
TENM4	PLCL2
CIT	ROR2
HIF1A	FAM3C2
SLC9A7	SUSD5
CTD-3252C9.4	AMOT
DDR2	KCND3
RASD1	SMPDL3A
SDC4	PDE3A
NADK2	GALNT16
PGF	EEF1A1P5
CARHSP1	ANXA2
ANKRD44	SPARCL1
LENG9	MB21D2
KCNE4	FABP5
CCL2	CTD-2033D15.2
LAMA3	ABAT
HS3ST3B1	RAP2A
PKN1	DDIT4L
LDLRAD3	ADIPOQ
CNTN3	SPARC
ERRFI1	SNAI2
PDE7B	COL5A1
RNF145	TNC
TRPM4	HIST2H2BE
NR1D1	ANGPT1
NTRK2	PITX2
PPM1L	H2AFY2
DHCR7	SESN1
MALT1	PARD3B
TFPI	NRCAM
TMEM120B	LEPR
PTPRU	IL17D
PPFIBP1	RDH10
CTGF	JUN
SYNJ2	DAB2IP
ST3GAL5	SLC7A8
PLCD1	FGFR2
PITPNM1	USP54
SPHK1	COL5A2
LPCAT1	ITGA7
DOCK9	B3GALT1
SLC14A1	GPD1
RNF24	AC009948.5
RP11-420L9.5	MT-ND3
RIN2	NDNF
MGAT5	FAM3C
HMGN1	LMOD1
SLC7A1	CKB
TSC22D4	MIR193BHG
NEDD4	AKAP12
ABHD8	ZNF438
PARVB	PXK
RAB3IL1	PROSER2
DLC1	PCK1
TUBA1C	RP11-543P15.1
HELZ2	MXRA8
DIRAS1	EMX2OS
SEL1L3	ARL14EP
SNED1	TMEM119
C2CD2	GYG2
GEM	LIMS2
TMEM120A	SCD5
ZNRF1	RCAN2
PHC2	MCAM
PFKFB3	STC2
FHL2	POSTN
NID2	PDCD4
CCNI	ISLR
SIRPA	GSTA4
GOLGA3	LOXL3
ME1	MID1
SH3PXD2B	TXNIP
ST8SIA1	THBS3
ITPRIP	SETMAR
PITX1	MAMDC2
SBF1	PRKD1
SQLE	MAP1LC3A
JADE2	ATP1A2
LHFPL2	ABHD4
TSPAN6	TLE4
TNFAIP2	PLEKHF2
PSAT1	40787
OSGIN2	THEM4
FAM114A1	DPYSL3
NTNG2	PRKAG2
ANKRD9	CDKN2C
CLDN11	CYP1B1
CADPS2	RBM43
SMIM3	MBNL2
TCIRG1	MPP6
THEM6	HMCES
FBXL14	OXCT1
LDHA	SSPN
ATP1A1	SH3D19
LARP6	EFEMP2
SLC25A4	SMOC1
ADGRE5	PLEKHF1
NCKIPSD	PISD
MIDN	NEXN
CPT1C	COL16A1
HSPA8	COL1A2
SERPINE1	LSAMP
BCL2L1	LRIG3
PPP1CC	EYA2
CHST7	PXN
RASSF8	ARL4C
OSTM1	TIMP4
GRAMD1A	THY1
MAGED2	BTG1
C4orf32	LMO3
DKK3	HS6ST1
NT5E	MT-ND2
ATP2B1	BAG3
PKIG	CYBRD1
CAPN5	ZNF703
SLC31A1	MAF
PYGB	COL5A3
CDKN2B	HNMT
TBX3	OLFML1
NEDD9	PTGIS
SLC2A3	AFAP1L1
AMPD2	RHOQ
MAPKAPK2	C4orf3
SLC4A2	RFTN1
UAP1	MARCKS
ACSL3	EZH1
PKM	PHLDB1
FASN	CPM
OGDH	MOXD1
ARRDC2	BASP1
INF2	AEBP1
GIT1	PGRMC2
TMEM63A
SLC1A3
SLC25A12
H6PD
FAM129B
SREBF1
ITGA10
PRRT3
UBL3
CSRP1
EMP1
GRAMD3
SREBF2
ERGIC1
LPAR1
CHPF2
SLC44A2
ADH1B
AKT1
TRIM8
WDR1
LDLR
FOXC1

## Sheet: AD16_FK866 Up genes GO_BP
FK866 Upregulated genes at day 16 _ Biological Processes
Collection(s):	Biological Processes
# overlaps shown:	10
# genesets in collections:	7530
# genes in comparison (n):	125
# genes in universe (N):	38404
							-LOG10
Gene Set Name	# Genes in Gene Set (K)	Description	# Genes in Overlap (k)	k/K	p-value	FDR q-value	p-value	FDR q-value
GO_LIPID_METABOLIC_PROCESS	1405	The chemical reactions and pathways involving lipids, compounds soluble in an organic solvent but not, or sparingly, in an aqueous solvent. Includes fatty acids; neutral fats, other fatty-acid esters, and soaps; long-chain (fatty) alcohols and waxes; sphingoids and other long-chain bases; glycolipids, phospholipids and sphingolipids; and carotenes, polyprenols, sterols, terpenes and other isopren…	39	0.0278	1.02e-25	7.65e-22	24.9914	21.1163	DGAT2	SCD	ACACA	GPAM	SCAP	GPD1	ADIPOQ	ACSL1	NR1H3	CD36	LPL	HADH	PRKAR2B	ACACB	FASN	ACLY	LIPE	ACSS2	ACSL5	PC	ABCA2	RXRA	DGAT1	RETSAT	PLAAT3	AGPAT2	DHCR7	TM7SF2	APOL2	CEBPA	ADRA2A	FITM2	ESYT1	PLAAT5	HSPG2	ABHD15	LGALS12	APOL4	PLIN1
GO_SMALL_MOLECULE_METABOLIC_PROCESS	1962	The chemical reactions and pathways involving small molecules, any low molecular weight, monomeric, non-encoded molecule. [GOC:curators, GOC:pde, GOC:vw]	43	0.0219	1.99e-24	7.49e-21	23.7011	20.1255	DGAT2	SCD	ACACA	GPAM	SCAP	GPD1	ADIPOQ	ACSL1	NR1H3	CD36	LPL	HADH	PRKAR2B	ACACB	FASN	ACLY	LIPE	ACSS2	ACSL5	PC	ABCA2	RXRA	DGAT1	RETSAT	PLAAT3	AGPAT2	DHCR7	TM7SF2	APOL2	CEBPA	IGF1	STAT5A	CSPG4	ACO1	ALDH1L1	MARC1	VARS1	GPT2	NAT8L	CHP1	ITIH5
GO_ORGANIC_ACID_METABOLIC_PROCESS	1164	The chemical reactions and pathways involving organic acids, any acidic compound containing carbon in covalent linkage. [ISBN:0198506732]	31	0.0266	7.91e-20	1.98e-16	19.1018	15.7033	DGAT2	SCD	ACACA	GPAM	SCAP	GPD1	ADIPOQ	ACSL1	NR1H3	CD36	LPL	HADH	PRKAR2B	ACACB	FASN	ACLY	LIPE	ACSS2	ACSL5	PC	IGF1	STAT5A	CSPG4	ACO1	ALDH1L1	MARC1	VARS1	GPT2	NAT8L	CHP1	ITIH5
GO_RESPONSE_TO_OXYGEN_CONTAINING_COMPOUND	1698	Any process that results in a change in state or activity of a cell or an organism (in terms of movement, secretion, enzyme production, gene expression, etc.) as a result of an oxygen-containing compound stimulus. [GOC:pr, GOC:TermGenie]	35	0.0206	7.16e-19	1.2e-15	18.1451	14.9208	DGAT2	SCD	ACACA	GPAM	SCAP	GPD1	ADIPOQ	ACSL1	NR1H3	CD36	LPL	HADH	PRKAR2B	ABCA2	RXRA	ADRA2A	IGF1	STAT5A	MT-CYB	VCAM1	MT-ND5	ACVR1C	EIF4EBP2	EEF2	SLC2A4	ATP1A2	ENDOG	TIMP4	KANK1	SIK2	COL4A1	FZD4	KCNB1	SIDT2	AKAP12
GO_CELLULAR_LIPID_METABOLIC_PROCESS	1064	The chemical reactions and pathways involving lipids, as carried out by individual cells. [GOC:jl]	29	0.0273	7.99e-19	1.2e-15	18.0975	14.9208	DGAT2	SCD	ACACA	GPAM	SCAP	GPD1	ADIPOQ	ACSL1	NR1H3	CD36	LPL	HADH	PRKAR2B	ACACB	FASN	ACLY	LIPE	ACSS2	ACSL5	ABCA2	DGAT1	RETSAT	PLAAT3	AGPAT2	FITM2	ESYT1	PLAAT5	HSPG2	ABHD15
GO_ALCOHOL_METABOLIC_PROCESS	377	The chemical reactions and pathways involving alcohols, any of a class of compounds containing one or more hydroxyl groups attached to a saturated carbon atom. [ISBN:0198506732]	20	0.0531	1.17e-18	1.47e-15	17.9318	14.8327	DGAT2	SCD	ACACA	GPAM	SCAP	GPD1	ACACB	FASN	ACLY	LIPE	ACSS2	ABCA2	RXRA	DGAT1	RETSAT	DHCR7	TM7SF2	APOL2	CEBPA	IGF1
GO_ORGANIC_HYDROXY_COMPOUND_METABOLIC_PROCESS	547	The chemical reactions and pathways involving organic hydroxy compound. [GOC:pr, GOC:TermGenie]	22	0.0402	6.84e-18	7.36e-15	17.1649	14.1331	DGAT2	SCD	ACACA	GPAM	SCAP	GPD1	ACACB	FASN	ACLY	LIPE	ACSS2	ABCA2	RXRA	DGAT1	RETSAT	DHCR7	TM7SF2	APOL2	CEBPA	IGF1	MAOA	AOC2
GO_MONOCARBOXYLIC_ACID_METABOLIC_PROCESS	654	The chemical reactions and pathways involving monocarboxylic acids, any organic acid containing one carboxyl (COOH) group or anion (COO-). [GOC:vk]	22	0.0336	2.83e-16	2.67e-13	15.5482	12.5735	DGAT2	SCD	ACACA	GPAM	SCAP	GPD1	ADIPOQ	ACSL1	NR1H3	CD36	LPL	HADH	PRKAR2B	ACACB	FASN	ACLY	LIPE	ACSS2	ACSL5	PC	IGF1	CSPG4
GO_STEROL_METABOLIC_PROCESS	168	The chemical reactions and pathways involving sterols, steroids with one or more hydroxyl groups and a hydrocarbon side-chain in the molecule. [ISBN:0198547684]	14	0.0833	4.36e-16	3.65e-13	15.3605	12.4377	DGAT2	SCD	ACACA	GPAM	SCAP	ACACB	FASN	ACLY	LIPE	RXRA	DHCR7	TM7SF2	APOL2	CEBPA
GO_FATTY_ACID_METABOLIC_PROCESS	380	The chemical reactions and pathways involving fatty acids, aliphatic monocarboxylic acids liberated from naturally occurring fats and oils by hydrolysis. [ISBN:0198547684]	18	0.0474	5.06e-16	3.81e-13	15.2958	12.4191	DGAT2	SCD	ACACA	GPAM	SCAP	ADIPOQ	ACSL1	NR1H3	CD36	LPL	HADH	PRKAR2B	ACACB	FASN	ACLY	LIPE	ACSS2	ACSL5
[truncated: 2 more columns]

## Sheet: AD16_FK866 Down genes GO_BP
FK866 Downregulated genes at day 16 _ Biological Processes
Collection(s):	Biological Processes
# overlaps shown:	10
# genesets in collections:	7530
# genes in comparison (n):	44
# genes in universe (N):	38404
							-LOG10
Gene Set Name	# Genes in Gene Set (K)	Description	# Genes in Overlap (k)	k/K	p-value	FDR q-value	p-value	FDR q-value
GO_OSSIFICATION	396	The formation of bone or of a bony substance, or the conversion of fibrous tissue or of cartilage into bone or a bony substance. [GOC:mtg_mpo, PMID:17572649]	10	0.0253	2.2e-11	1.13e-07	10.6576	6.94692	ECM1	CTHRC1	TWSG1	COMP	CCN4	GDF5	DKK1	MGP	OMD	CTSK
GO_REGULATION_OF_CELL_POPULATION_PROLIFERATION	1716	Any process that modulates the frequency, rate or extent of cell proliferation. [GOC:jl]	16	0.0093	2.99e-11	1.13e-07	10.5243	6.94692	ECM1	CTHRC1	TWSG1	COMP	CCN4	GDF5	SERPINE2	CLU	APOD	IGFBP6	CCL2	TIMP1	COPS8	CRLF1	S100A6	CCPG1
GO_REGULATION_OF_OSSIFICATION	200	Any process that modulates the frequency, rate or extent of ossification, the formation of bone or of a bony substance or the conversion of fibrous tissue or of cartilage into bone or a bony substance. [GOC:go_curators]	8	0.04	7.09e-11	1.78e-07	10.1494	6.74958	ECM1	CTHRC1	TWSG1	COMP	CCN4	DKK1	MGP	OMD
GO_NEGATIVE_REGULATION_OF_RESPONSE_TO_STIMULUS	1703	Any process that stops, prevents, or reduces the frequency, rate or extent of a response to a stimulus. Response to stimulus is a change in state or activity of a cell or an organism (in terms of movement, secretion, enzyme production, gene expression, etc.) as a result of a stimulus. [GOC:jid]	15	0.0088	3.23e-10	6.08e-07	9.4908	6.2161	ECM1	CTHRC1	TWSG1	DKK1	SERPINE2	CLU	APOD	IGFBP6	CCL2	SERPINE1	TANK	DCN	HIGD1A	DKK3	TNFAIP6
GO_CARTILAGE_DEVELOPMENT	210	The process whose specific outcome is the progression of a cartilage element over time, from its formation to the mature structure. Cartilage elements are skeletal elements that consist of connective tissue dominated by extracellular matrix containing collagen type II and large amounts of proteoglycan, particularly chondroitin sulfate. [DOI:10.1371/journal.pone.0051070, GOC:cjm, http://www.oneloo…	7	0.0333	4.27e-09	5.42e-06	8.36957	5.266	ECM1	COMP	CCN4	GDF5	MGP	CTSK	TIMP1
GO_NEGATIVE_REGULATION_OF_SIGNALING	1427	Any process that stops, prevents, or reduces the frequency, rate or extent of a signaling process. [GOC:mtg_signal]	13	0.0091	4.32e-09	5.42e-06	8.36452	5.266	ECM1	CTHRC1	TWSG1	DKK1	SERPINE2	CLU	APOD	IGFBP6	SERPINE1	TANK	DCN	HIGD1A	DKK3
GO_PROTEOLYSIS	1779	The hydrolysis of proteins into smaller polypeptides and/or amino acids by cleavage of their peptide bonds. [GOC:bf, GOC:mah]	14	0.0079	6.17e-09	6.64e-06	8.20971	5.17783	ECM1	COMP	CTSK	SERPINE2	CLU	TIMP1	COPS8	SERPINE1	TANK	ATP6AP2	MASP1	TFPI2	PCOLCE	FBXL3
GO_CONNECTIVE_TISSUE_DEVELOPMENT	274	The progression of a connective tissue over time, from its formation to the mature structure. [GOC:BHF]	7	0.0255	2.67e-08	2.51e-05	7.57349	4.60033	ECM1	COMP	CCN4	GDF5	MGP	CTSK	TIMP1
GO_TUBE_DEVELOPMENT	1122	The process whose specific outcome is the progression of a tube over time, from its initial formation to a mature structure. Epithelial and endothelial tubes transport gases, liquids and cells from one site to another and form the basic structure of many organs and tissues including lung and trachea, kidney, the mammary gland, the vascular system and the gastrointestinal and urinary-genital tract…	11	0.0098	4e-08	3.34e-05	7.39794	4.47625	ECM1	CTHRC1	COMP	SERPINE2	APOD	CCL2	CRLF1	SERPINE1	DCN	ATP6AP2	C1GALT1
GO_DEFENSE_RESPONSE	1765	Reactions, triggered in response to the presence of a foreign body or the occurrence of an injury, which result in restriction of damage to the organism attacked or prevention/recovery from the infection caused by the attack. [GOC:go_curators]	13	0.0074	5.33e-08	4.01e-05	7.27327	4.39686	ECM1	CCN4	CTSK	CLU	APOD	CCL2	TIMP1	SERPINE1	TANK	TNFAIP6	MASP1	MT2A	LSP1

## Sheet: AD16_FK866 Up genes KEGG
FK866 Upregulated genes at day 16 _ KEGG Pathways
Collection(s):	Canonical pathways: KEGG
# overlaps shown:	20
# genesets in collections:	7161
# genes in comparison (n):	346
# genes in universe (N):	38404
Gene Set Name	Enrichment	# Genes in Gene Set (K)	# Genes in Overlap (k)	Fraction of Targets in Term	-LOG10(P)
PPAR signaling pathway	1.01379e-09	72	10	0.147059	20.7096	ACSL5,RXRA,ADIPOQ,SCD,CD36,LPL,ACSL1,PLIN1,PLIN4,NR1H3
Fatty acid biosynthesis	8.07165e-08	13	5	0.0735294	16.3323	ACSL5,ACACA,FASN,ACACB,ACSL1
AMPK signaling pathway	1.53539e-07	120	10	0.147059	15.6893	ADIPOQ,IGF1,SLC2A4,CD36,EEF2,SCD,FASN,ACACB,LIPE,ACACA
Adipocytokine signaling pathway	3.44145e-06	69	7	0.102941	12.5796	CD36,ACSL1,SLC2A4,ACSL5,ADIPOQ,RXRA,ACACB
Fatty acid metabolism	5.25593e-06	48	6	0.0882353	12.1562	FASN,ACSL5,ACACA,HADH,SCD,ACSL1
Triacylglycerol biosynthesis	1.61287e-05	17	4	0.0588235	11.0349	DGAT1,AGPAT2,DGAT2,GPAM
Insulin signaling pathway	4.33234e-05	138	8	0.117647	10.0468	SLC2A4,PRKAR2B,MKNK2,ACACB,LIPE,FASN,ACACA,PTPRF
Glycerolipid metabolism	0.000224	59	5	0.0735294	8.40386	DGAT2,GPAM,LPL,AGPAT2,DGAT1
Fatty acid biosynthesis, initiation	0.000264936	3	2	0.0294118	8.23602	ACACA,FASN
Pyruvate metabolism	0.000476294	39	4	0.0588235	7.64947	PC,ACSS2,ACACB,ACACA
Phenylalanine metabolism	0.000506339	17	3	0.0441176	7.5883	AOC2,AOC3,MAOA
Fat digestion and absorption	0.000578126	41	4	0.0588235	7.45572	DGAT2,CD36,DGAT1,AGPAT2
ECM-receptor interaction	0.00103183	82	5	0.0735294	6.87642	COL4A2,ITGA7,COL4A1,CD36,HSPG2
beta-Oxidation, acyl-CoA synthesis	0.00180945	7	2	0.0294118	6.31473	ACSL1,ACSL5
Metabolic pathways	0.00211861	1256	22	0.323529	6.15699	DGAT2,ACACA,DGAT1,MAOA,ACLY,HADH,NAT8L,ACO1,AOC3,AGPAT2,ACSL1,GYG2,ACACB,ACSS2,GPT2,AOC2,FASN,DHCR7,PC,GPAM,ACSL5,TM7SF2
Citrate cycle (TCA cycle)	0.0027679	30	3	0.0441176	5.88967	ACLY,PC,ACO1
Propanoate metabolism	0.00333602	32	3	0.0441176	5.70298	ACACB,ACSS2,ACACA
Insulin resistance	0.00335035	107	5	0.0735294	5.69869	CD36,NR1H3,PTPRF,SLC2A4,ACACB
Tyrosine metabolism	0.0043137	35	3	0.0441176	5.44596	AOC2,AOC3,MAOA
Cholesterol biosynthesis, squalene 2,3-epoxide => cholesterol	0.0046241	11	2	0.0294118	5.37647	TM7SF2,DHCR7
