# Supplementary material for: Coordinated metabolic transitions and gene expression by NAD+ during adipogenesis
Source: J Cell Biol. 2022 Oct 5;221(12):e202111137. doi: 10.1083/jcb.202111137 (PMC9538974; doi:10.1083/jcb.202111137)
Supplement: Table S5 — lists primers used in this study. [file JCB_202111137_TableS5.xlsx]

## Sheet: Primers list
Name	Sequence 5' - 3'	Observations
SIRTE4 sgRNA38_Fw	CACCGCCTGACTTCAGGTCAAGGGA	sg RNA for SIRT1Dex4
SIRTE4 sgRNA38_Rv	AAACTCCCTTGACCTGAAGTCAGGC
SIRTE4_Fw	AGGCTTAAAATTGGCCTGACTT	Genotyping primers
SIRTE4_Rv	TCTTACTCCGCCACAGTAGCAG
mCherry gRNA_Fw	CACCGAACAGTACGAACGCGCCGA	control sgRNA (scrambled)
mCherry gRNA_Rv	AAACTCGGCGCGTTCGTACTGTTC
OFF Tgt 38 sgRNA #1 Fd	AGGTCAAAGCTGCAAGGAGC	off tagerts genotyping primers
OFF Tgt 38 sgRNA #1 Rv	GCTGCCTCTCAATGACTGCA
OFF Tgt 38 sgRNA #2 Fw	CCACCAACAGAACCAACTCGT
OFF Tgt 38 sgRNA #2 Rv	TTGGCCCTTTGCTCCTGGAT
OFF Tgt 38 sgRNA #3 Fw	GCCAAGGCTGCCTCTCAATG
OFF Tgt 38 sgRNA #3 Rv	AGGGGAGGAGCGATTGAACC
hSIRT1 Fw	GCTGGAACAGGTTGCGGGAA
hSIRT1 Rv	GGGCACCTAGGACATCGAGGA
Actin Fw	CCTGTACGCCAACACAGTCG
Actin Rv	ATACTCCTGCTTGCTGATCC
hPLIN1_Fw	TGGAAACTGAGGAGAACAAG
hPLIN1_Rv	ATGTCACAGCCGAGATGG
hPCK1_Fw	CATTGCCTGGATGAAGTTTGACG
hPCK1_Rv	GGGTTGGTCTTCACTGAAGTCC
hLEP_Fw	AATGCATTGGGGAACCCTGT
hLEP_Rv	GGGCACAGCTTGGACATAGA
hLEPR_Fw	TGTTCAGGTGCGCTGTAAGA
hLEPR_Rv	TCTCCAAAATTCAGGTCCTCTCA
hFASN_Fw	GTCTTGAACTCCTTGGCGGA
hFASN_Rv	AGCGGGTGGTTCTGAGAAAG
hACLY_Fw	TATCATCTCTCGGACCACGG
hACLY_Rv	ATCCATGAATGTGGAGCCCG
hACACA_Fw	AGAGGGAACATCCCTACGCT
hACACA_Rv	TCGCTGACACTAGCTACATGG
hWNT10a_Fw	CTGGGTGCTCCTGTTCTTCC
hWNT10a_Rv	GAGGCGGAGGTCCAGAATG
hEGFR_Fw	CAGTGGCGGGACATAGTCAG
hEGFR_Rv	CCCATTGGGACAGCTTGGAT
hWNT10b_Fw	GGGTGGCTGTAACCATGACA
hWNT10b_Rv	TTGTGGATTCGCATTCGTGC
hIGFBP4_Fw	AGATCGAGGCCATCCAGGAA
hIGFBP4_Rv	TACAGGGGCTGAAGCTGTTG
hZFN423_Fw	TCACTGTCAGCAGGACTTCG
hZFN423_Rv	AGGAGAGTTGTGGGTCGTCA
hGATA3_Fw	CCCCACCGGCTTCGGAT
hGATA3_Rv	ACAGTTCACACACTCCCTGC
hBMP4 Rv	CTTCCCCGTCTCAGGTATCA
hBMP4 Fw	TGAGCCTTTCCAGCAAGTTT
hBMP2 Rv	GAGACCGCAGTCCGTCTAAG
hBMP2 Fw	GTTCCCAGCGTGAAAAGAGA
h RPLPO Fw	TGGCAATCCCTGACGCACCG
h RPLPO Rv	GCTGCATCTGCTTGGAGCCCA
h TBP Fw	GAGCTGTGATGTGAAGTTTCC
h TBP Rv	TCTGGGTTTGATCATTCTGTAG
hCEBPa Fw	CCTAAGGTTGTTCCCCTAGT
hCEBPa Rv	GAGAGTCTCATTTTGGCAAG
hCEBPB Fw	ATGTTCCTACGGGCTTGTTG
hCEBPB Rv	CCCAAAAGGCTTTGTAACCA
hPPARg Fw	AGCCTCATGAAGAGCCTTCCA
hPPARg Rv	TCCGGAAGAAACCCTTGCA
hADIPOQ Fw	CCTAAGGGAGACATCGGTGA
hADIPOQ Rv	GTAAAGCGAATGGGCATGTT
hIGF1R Fw	TCGACAACCAGAACTTGCAG
hIGF1R Rv	TTATGTCCCCTTTGCTTTGG
hLPL Fw	GTGGCCGAGAGTGAGAACA
hLPL Rv	GGAAGGAGTAGGTCTTATTTGTGG
